# Supplementary material for: 2-(2-{[2-(4-Pyridylcarbon­yl)hydrazinyl­idene]meth­yl}phen­oxy)acetic acid
Source: Acta Crystallogr Sect E Struct Rep Online. 2010 May 15;66(Pt 6):o1341. doi: 10.1107/S1600536810017083 (PMC2979532; doi:10.1107/S1600536810017083)
Supplement: Supplementary file 1 [file e-66-o1341-sup1.cif]

##############################################################################
###                                                                        ###
###        Electronic paper (Acta Crystallographica Section E)             ###
###                                                                        ###
##############################################################################
#                                                                            #
# This CIF contains the data in a paper accepted for publication in Acta     #
# Crystallographica Section E. It conforms to the requirements of Notes      #
# for Authors for Section E, and has been peer reviewed under the auspices   #
# of the IUCr Commission on Journals.                                        #
#                                                                            #
# Full details of the Crystallographic Information File format               #
# are given in the paper "The Crystallographic Information File (CIF):       #
# a New Standard Archive File for Crystallography" by S. R. Hall, F. H.      #
# Allen and I. D. Brown [Acta Cryst. (1991), A47, 655-685].                  #
#                                                                            #
# The current version of the core CIF dictionary is obtainable from          #
# ftp://ftp.iucr.org/pub/cif_core.dic. The current version number is 2.4.    #
#                                                                            #
# Software is freely available for graphical display of the structure(s) in  #
# this CIF.  For information consult the CIF home page http://www.iucr.org/  #
# cif/home.html                                                              #
#                                                                            #
# This file may be used for bona fide research purposes within the           #
# scientific community so long as proper attribution is given to the journal # 
# article from which it was obtained.                                        #
#                                                                            #
##############################################################################
                                             
data_global
_audit_creation_method     'SHELX97'
_journal_date_recd_electronic     2010-03-23
_journal_date_accepted     2010-05-10
_journal_name_full     'Acta Crystallographica, Section E'
_journal_year     2010
_journal_volume     66
_journal_issue      6
_journal_page_first     o1341
_journal_page_last     o1341
_journal_paper_category     QO
_journal_coeditor_code     RK2197
_publ_contact_author
;
     Liu, Zheng
     College of Chemical and Biological Engineering
     (Guilin University of Technology),
     Guilin, 541004
     People's Republic of China
;
_publ_contact_author_email     lisa4.6@163.com
_publ_contact_author_phone     '86 773 5896453'
_publ_section_title
;
2-(2-{[2-(4-Pyridylcarbonyl)hydrazinylidene]methyl}phenoxy)acetic acid
;
loop_
    _publ_author_name
    _publ_author_address
    'Xia, Jin Hong'
;
College of Electronic Engineering (Guilin University of Electronic Technology)
Guilin 541004
People's Republic of China
;
    'Liu, Bao Yu'
;
College of Chemical and Biological Engineering (Guilin University of Technology)
Guilin 541004
People's Republic of China
;
    'Liu, Zheng'
;
College of Chemical and Biological Engineering (Guilin University of Technology)
Guilin 541004
People's Republic of China
;
data_I
_audit_creation_method     SHELXL97
_chemical_name_systematic
;
2-(2-{[2-(4-Pyridylcarbonyl)hydrazinylidene]methyl}phenoxy)acetic acid
;
_chemical_name_common     ?
_chemical_formula_moiety     'C15 H13 N3 O4'
_chemical_formula_sum     'C15 H13 N3 O4'
_chemical_formula_iupac     'C15 H13 N3 O4'
_chemical_formula_weight     299.28
_chemical_melting_point     ?
_symmetry_cell_setting     'Orthorhombic'
_symmetry_space_group_name_H-M     'P c a 21'
_symmetry_space_group_name_Hall     'P 2c -2ac'
loop_
    _symmetry_equiv_pos_as_xyz
    'x, y, z'
    '-x, -y, z+1/2'
    '-x+1/2, y, z+1/2'
    'x+1/2, -y, z'
_cell_length_a     12.8099(12)
_cell_length_b     4.9435(5)
_cell_length_c     21.921(2)
_cell_angle_alpha     90.00
_cell_angle_beta     90.00
_cell_angle_gamma     90.00
_cell_volume     1388.2(2)
_cell_formula_units_Z     4
_cell_measurement_reflns_used     4508
_cell_measurement_theta_min     3.18
_cell_measurement_theta_max     27.84
_cell_measurement_temperature     296(2)
_exptl_crystal_description     'block'
_exptl_crystal_colour     'yellow'
_exptl_crystal_size_max     0.49
_exptl_crystal_size_mid     0.21
_exptl_crystal_size_min     0.18
_exptl_crystal_density_diffrn     1.432
_exptl_crystal_density_meas     ?
_exptl_crystal_density_method     'not measured'
_exptl_crystal_F_000     624
_exptl_absorpt_coefficient_mu     0.106
_exptl_absorpt_correction_type     'multi-scan'
_exptl_absorpt_process_details     '(<i>SADABS</i>; Bruker, 1998)'
_exptl_absorpt_correction_T_min     0.9497
_exptl_absorpt_correction_T_max     0.9811
_exptl_special_details
;
;
_diffrn_ambient_temperature     296(2)
_diffrn_radiation_type     MoK\a
_diffrn_radiation_wavelength     0.71073
_diffrn_radiation_source     'fine-focus sealed tube'
_diffrn_radiation_monochromator     graphite
_diffrn_measurement_device_type     'Bruker APEXII CCD'
_diffrn_measurement_method     '\f and \w'
_diffrn_reflns_number     11436
_diffrn_reflns_av_R_equivalents     0.0226
_diffrn_reflns_av_sigmaI/netI     0.0214
_diffrn_reflns_theta_min     3.18
_diffrn_reflns_theta_max     27.49
_diffrn_reflns_theta_full     27.49
_diffrn_measured_fraction_theta_max     0.999
_diffrn_measured_fraction_theta_full     0.999
_diffrn_reflns_limit_h_min     -15
_diffrn_reflns_limit_h_max     16
_diffrn_reflns_limit_k_min     -6
_diffrn_reflns_limit_k_max     6
_diffrn_reflns_limit_l_min     -28
_diffrn_reflns_limit_l_max     28
_refine_special_details
;
 Refinement of <i>F</i>^2^ against ALL reflections. The weighted
 <i>R</i>-factor w<i>R</i> and goodness of fit <i>S</i> are based on
 <i>F</i>^2^, conventional <i>R</i>-factors <i>R</i> are based on <i>F</i>,
 with <i>F</i> set to zero for negative <i>F</i>^2^. The threshold expression
 of <i>F</i>^2^ > \s(<i>F</i>^2^) is used only for calculating
 <i>R</i>-factors(gt) etc. and is not relevant to the choice of reflections
 for refinement. <i>R</i>-factors based on <i>F</i>^2^ are statistically about
 twice as large as those based on <i>F</i>, and <i>R</i>-factors based on ALL
 data will be even larger.
;
_reflns_number_total     3189
_reflns_number_gt     2891
_reflns_threshold_expression     I>2\s(I)
_refine_ls_structure_factor_coef     Fsqd
_refine_ls_matrix_type     full
_refine_ls_R_factor_all     0.0379
_refine_ls_R_factor_gt     0.0326
_refine_ls_wR_factor_gt     0.0680
_refine_ls_wR_factor_ref     0.0708
_refine_ls_goodness_of_fit_ref     1.016
_refine_ls_restrained_S_all     1.016
_refine_ls_number_reflns     3189
_refine_ls_number_parameters     200
_refine_ls_number_restraints     1
_refine_ls_hydrogen_treatment     constr
_refine_ls_weighting_scheme     calc
_refine_ls_weighting_details
         'calc w=1/[\s^2^(Fo^2^)+(0.0240P)^2^+0.3950P] where P=(Fo^2^+2Fc^2^)/3'
_atom_sites_solution_hydrogens     geom
_atom_sites_solution_primary     direct
_atom_sites_solution_secondary     difmap
_refine_ls_shift/su_max     0.000
_refine_ls_shift/su_mean     0.000
_refine_diff_density_max     0.167
_refine_diff_density_min     -0.155
_refine_ls_extinction_method     none
_refine_ls_extinction_coef     ?
_refine_ls_abs_structure_details     ?
_refine_ls_abs_structure_Flack     ?
loop_
    _atom_type_symbol
    _atom_type_description
    _atom_type_scat_dispersion_real
    _atom_type_scat_dispersion_imag
    _atom_type_scat_source
    'C' 'C' 0.0033 0.0016
                         'International Tables Vol C Tables 4.2.6.8 and 6.1.1.4'
    'H' 'H' 0.0000 0.0000
                         'International Tables Vol C Tables 4.2.6.8 and 6.1.1.4'
    'N' 'N' 0.0061 0.0033
                         'International Tables Vol C Tables 4.2.6.8 and 6.1.1.4'
    'O' 'O' 0.0106 0.0060
                         'International Tables Vol C Tables 4.2.6.8 and 6.1.1.4'
_computing_data_collection     '<i>APEX2</i> (Bruker, 2004)'
_computing_cell_refinement     '<i>SAINT</i> (Bruker, 2004)'
_computing_data_reduction     '<i>SAINT</i> (Bruker, 2004)'
_computing_structure_solution     '<i>SHELXS97</i> (Sheldrick, 2008)'
_computing_structure_refinement     '<i>SHELXL97</i> (Sheldrick, 2008)'
_computing_molecular_graphics     '<i>SHELXTL</i> (Sheldrick, 2008)'
_computing_publication_material     '<i>SHELXTL</i> (Sheldrick, 2008)'
loop_
    _atom_site_type_symbol
    _atom_site_label
    _atom_site_fract_x
    _atom_site_fract_y
    _atom_site_fract_z
    _atom_site_U_iso_or_equiv
    _atom_site_adp_type
    _atom_site_calc_flag
    _atom_site_refinement_flags
    _atom_site_occupancy
    _atom_site_disorder_assembly
    _atom_site_disorder_group
    C C1 0.40315(13) -0.2335(4) 0.17829(9) 0.0418(4) Uani d . 1 . .
    H H1 0.4671 -0.3216 0.1815 0.050 Uiso calc R 1 . .
    C C2 0.32247(13) -0.3168(4) 0.21532(8) 0.0367(4) Uani d . 1 . .
    H H2 0.3320 -0.4593 0.2424 0.044 Uiso calc R 1 . .
    C C3 0.22713(13) -0.1862(3) 0.21176(7) 0.0296(3) Uani d . 1 . .
    C C4 0.21671(14) 0.0228(3) 0.16999(7) 0.0362(4) Uani d . 1 . .
    H H4 0.1539 0.1154 0.1661 0.043 Uiso calc R 1 . .
    C C5 0.30128(15) 0.0903(4) 0.13447(8) 0.0435(4) Uani d . 1 . .
    H H5 0.2935 0.2295 0.1063 0.052 Uiso calc R 1 . .
    C C6 0.13817(12) -0.2813(3) 0.25116(7) 0.0301(3) Uani d . 1 . .
    C C7 -0.04427(13) 0.0500(3) 0.33975(7) 0.0315(3) Uani d . 1 . .
    H H7 -0.0125 0.2188 0.3371 0.038 Uiso calc R 1 . .
    C C8 -0.13670(12) 0.0137(3) 0.37849(7) 0.0298(3) Uani d . 1 . .
    C C9 -0.21215(14) -0.1804(4) 0.36554(8) 0.0389(4) Uani d . 1 . .
    H H9 -0.2033 -0.2925 0.3319 0.047 Uiso calc R 1 . .
    C C10 -0.29905(14) -0.2103(4) 0.40121(9) 0.0424(4) Uani d . 1 . .
    H H10 -0.3485 -0.3415 0.3917 0.051 Uiso calc R 1 . .
    C C11 -0.31293(13) -0.0451(4) 0.45126(9) 0.0452(5) Uani d . 1 . .
    H H11 -0.3725 -0.0636 0.4752 0.054 Uiso calc R 1 . .
    C C12 -0.23880(15) 0.1482(4) 0.46622(8) 0.0405(4) Uani d . 1 . .
    H H12 -0.2483 0.2577 0.5003 0.049 Uiso calc R 1 . .
    C C13 -0.15039(13) 0.1779(3) 0.43020(7) 0.0309(3) Uani d . 1 . .
    C C14 -0.08010(16) 0.5251(4) 0.49371(8) 0.0418(4) Uani d . 1 . .
    H H14A -0.1499 0.6013 0.4946 0.050 Uiso calc R 1 . .
    H H14B -0.0312 0.6739 0.4897 0.050 Uiso calc R 1 . .
    C C15 -0.06001(13) 0.3840(3) 0.55373(8) 0.0356(4) Uani d . 1 . .
    N N1 0.39396(12) -0.0327(3) 0.13816(7) 0.0420(3) Uani d . 1 . .
    N N2 0.07678(10) -0.0839(3) 0.27315(6) 0.0330(3) Uani d . 1 . .
    H H2A 0.0898 0.0824 0.2645 0.040 Uiso calc R 1 . .
    N N3 -0.00745(11) -0.1488(3) 0.30979(6) 0.0340(3) Uani d . 1 . .
    O O1 0.12591(11) -0.5216(2) 0.26232(7) 0.0448(3) Uani d . 1 . .
    O O2 -0.07106(9) 0.3570(2) 0.44137(5) 0.0368(3) Uani d . 1 . .
    O O3 -0.08545(13) 0.4859(3) 0.60119(6) 0.0572(4) Uani d . 1 . .
    O O4 -0.01015(11) 0.1540(3) 0.54842(6) 0.0478(3) Uani d . 1 . .
    H H4A 0.0110 0.1059 0.5820 0.072 Uiso calc R 1 . .
loop_
    _atom_site_aniso_label
    _atom_site_aniso_U_11
    _atom_site_aniso_U_22
    _atom_site_aniso_U_33
    _atom_site_aniso_U_12
    _atom_site_aniso_U_13
    _atom_site_aniso_U_23
    C1 0.0328(9) 0.0503(10) 0.0421(10) 0.0020(8) 0.0033(8) 0.0005(9)
    C2 0.0386(9) 0.0369(9) 0.0346(8) 0.0012(7) 0.0031(7) 0.0057(7)
    C3 0.0344(8) 0.0269(7) 0.0275(7) -0.0027(6) 0.0038(6) -0.0025(6)
    C4 0.0378(9) 0.0334(8) 0.0373(9) 0.0048(7) 0.0067(7) 0.0048(7)
    C5 0.0541(11) 0.0383(9) 0.0381(9) -0.0008(8) 0.0103(9) 0.0073(8)
    C6 0.0323(8) 0.0278(8) 0.0301(8) -0.0019(7) 0.0026(7) 0.0007(6)
    C7 0.0332(9) 0.0333(8) 0.0280(8) -0.0021(7) -0.0003(7) 0.0008(7)
    C8 0.0277(8) 0.0350(8) 0.0268(7) 0.0037(6) -0.0011(6) 0.0026(7)
    C9 0.0353(9) 0.0464(10) 0.0351(9) -0.0022(8) -0.0037(7) -0.0041(8)
    C10 0.0281(8) 0.0508(11) 0.0481(10) -0.0051(8) -0.0035(8) 0.0056(9)
    C11 0.0283(8) 0.0622(12) 0.0451(10) 0.0024(8) 0.0101(8) 0.0113(9)
    C12 0.0399(10) 0.0475(10) 0.0340(8) 0.0093(8) 0.0064(8) -0.0011(8)
    C13 0.0325(8) 0.0323(8) 0.0279(8) 0.0052(7) -0.0015(6) 0.0040(7)
    C14 0.0523(11) 0.0339(9) 0.0393(9) 0.0047(8) -0.0032(8) -0.0066(8)
    C15 0.0337(8) 0.0383(8) 0.0348(8) -0.0010(7) -0.0024(7) -0.0064(8)
    N1 0.0413(8) 0.0468(9) 0.0380(8) -0.0091(7) 0.0111(7) 0.0012(8)
    N2 0.0370(7) 0.0245(6) 0.0374(7) -0.0034(6) 0.0110(6) 0.0001(6)
    N3 0.0345(7) 0.0330(7) 0.0344(7) -0.0016(6) 0.0085(6) 0.0017(6)
    O1 0.0527(7) 0.0247(6) 0.0571(7) -0.0024(5) 0.0169(6) 0.0047(6)
    O2 0.0426(7) 0.0373(6) 0.0304(6) -0.0024(5) 0.0009(5) -0.0027(5)
    O3 0.0763(10) 0.0575(9) 0.0378(7) 0.0115(8) 0.0043(7) -0.0142(7)
    O4 0.0540(8) 0.0562(8) 0.0331(6) 0.0224(6) -0.0052(6) -0.0021(6)
_geom_special_details
;
 All s.u.'s (except the s.u. in the dihedral angle between two l.s. planes) are
 estimated using the full covariance matrix. The cell s.u.'s are taken into
 account individually in the estimation of s.u.'s in distances, angles and
 torsion angles; correlations between s.u.'s in cell parameters are only used
 when they are defined by crystal symmetry. An approximate (isotropic)
 treatment of cell s.u.'s is used for estimating s.u.'s involving l.s. planes.
;
loop_
    _geom_bond_atom_site_label_1
    _geom_bond_atom_site_label_2
    _geom_bond_site_symmetry_2
    _geom_bond_distance
    _geom_bond_publ_flag
    C1 N1 . 1.332(2) ?
    C1 C2 . 1.377(2) ?
    C1 H1 . 0.9300 ?
    C2 C3 . 1.384(2) ?
    C2 H2 . 0.9300 ?
    C3 C4 . 1.387(2) ?
    C3 C6 . 1.505(2) ?
    C4 C5 . 1.375(3) ?
    C4 H4 . 0.9300 ?
    C5 N1 . 1.336(2) ?
    C5 H5 . 0.9300 ?
    C6 O1 . 1.2226(19) ?
    C6 N2 . 1.343(2) ?
    C7 N3 . 1.273(2) ?
    C7 C8 . 1.468(2) ?
    C7 H7 . 0.9300 ?
    C8 C9 . 1.391(2) ?
    C8 C13 . 1.405(2) ?
    C9 C10 . 1.368(2) ?
    C9 H9 . 0.9300 ?
    C10 C11 . 1.379(3) ?
    C10 H10 . 0.9300 ?
    C11 C12 . 1.387(3) ?
    C11 H11 . 0.9300 ?
    C12 C13 . 1.388(2) ?
    C12 H12 . 0.9300 ?
    C13 O2 . 1.3699(19) ?
    C14 O2 . 1.421(2) ?
    C14 C15 . 1.511(3) ?
    C14 H14A . 0.9700 ?
    C14 H14B . 0.9700 ?
    C15 O3 . 1.201(2) ?
    C15 O4 . 1.309(2) ?
    N2 N3 . 1.3828(18) ?
    N2 H2A . 0.8600 ?
    O4 H4A . 0.8200 ?
loop_
    _geom_angle_atom_site_label_1
    _geom_angle_atom_site_label_2
    _geom_angle_atom_site_label_3
    _geom_angle_site_symmetry_1
    _geom_angle_site_symmetry_3
    _geom_angle
    _geom_angle_publ_flag
    N1 C1 C2 . . 123.09(16) ?
    N1 C1 H1 . . 118.5 ?
    C2 C1 H1 . . 118.5 ?
    C1 C2 C3 . . 119.32(16) ?
    C1 C2 H2 . . 120.3 ?
    C3 C2 H2 . . 120.3 ?
    C2 C3 C4 . . 118.02(15) ?
    C2 C3 C6 . . 119.35(14) ?
    C4 C3 C6 . . 122.59(15) ?
    C5 C4 C3 . . 118.59(17) ?
    C5 C4 H4 . . 120.7 ?
    C3 C4 H4 . . 120.7 ?
    N1 C5 C4 . . 123.72(17) ?
    N1 C5 H5 . . 118.1 ?
    C4 C5 H5 . . 118.1 ?
    O1 C6 N2 . . 123.98(15) ?
    O1 C6 C3 . . 121.04(14) ?
    N2 C6 C3 . . 114.97(13) ?
    N3 C7 C8 . . 120.21(14) ?
    N3 C7 H7 . . 119.9 ?
    C8 C7 H7 . . 119.9 ?
    C9 C8 C13 . . 118.44(15) ?
    C9 C8 C7 . . 121.77(15) ?
    C13 C8 C7 . . 119.79(14) ?
    C10 C9 C8 . . 121.54(17) ?
    C10 C9 H9 . . 119.2 ?
    C8 C9 H9 . . 119.2 ?
    C9 C10 C11 . . 119.70(17) ?
    C9 C10 H10 . . 120.1 ?
    C11 C10 H10 . . 120.1 ?
    C10 C11 C12 . . 120.53(16) ?
    C10 C11 H11 . . 119.7 ?
    C12 C11 H11 . . 119.7 ?
    C13 C12 C11 . . 119.79(16) ?
    C13 C12 H12 . . 120.1 ?
    C11 C12 H12 . . 120.1 ?
    O2 C13 C12 . . 124.86(15) ?
    O2 C13 C8 . . 115.15(13) ?
    C12 C13 C8 . . 119.98(15) ?
    O2 C14 C15 . . 114.78(14) ?
    O2 C14 H14A . . 108.6 ?
    C15 C14 H14A . . 108.6 ?
    O2 C14 H14B . . 108.6 ?
    C15 C14 H14B . . 108.6 ?
    H14A C14 H14B . . 107.5 ?
    O3 C15 O4 . . 125.00(18) ?
    O3 C15 C14 . . 120.95(16) ?
    O4 C15 C14 . . 113.99(15) ?
    C1 N1 C5 . . 117.24(15) ?
    C6 N2 N3 . . 119.78(13) ?
    C6 N2 H2A . . 120.1 ?
    N3 N2 H2A . . 120.1 ?
    C7 N3 N2 . . 114.18(13) ?
    C13 O2 C14 . . 117.50(14) ?
    C15 O4 H4A . . 109.5 ?
loop_
    _geom_torsion_atom_site_label_1
    _geom_torsion_atom_site_label_2
    _geom_torsion_atom_site_label_3
    _geom_torsion_atom_site_label_4
    _geom_torsion_site_symmetry_1
    _geom_torsion_site_symmetry_2
    _geom_torsion_site_symmetry_3
    _geom_torsion_site_symmetry_4
    _geom_torsion
    _geom_torsion_publ_flag
    N1 C1 C2 C3 . . . . -0.7(3) ?
    C1 C2 C3 C4 . . . . 0.8(2) ?
    C1 C2 C3 C6 . . . . 178.57(15) ?
    C2 C3 C4 C5 . . . . -0.2(2) ?
    C6 C3 C4 C5 . . . . -177.86(16) ?
    C3 C4 C5 N1 . . . . -0.6(3) ?
    C2 C3 C6 O1 . . . . -36.1(2) ?
    C4 C3 C6 O1 . . . . 141.58(18) ?
    C2 C3 C6 N2 . . . . 142.74(15) ?
    C4 C3 C6 N2 . . . . -39.6(2) ?
    N3 C7 C8 C9 . . . . -28.5(2) ?
    N3 C7 C8 C13 . . . . 151.42(15) ?
    C13 C8 C9 C10 . . . . 1.2(3) ?
    C7 C8 C9 C10 . . . . -178.87(17) ?
    C8 C9 C10 C11 . . . . 0.0(3) ?
    C9 C10 C11 C12 . . . . -1.0(3) ?
    C10 C11 C12 C13 . . . . 0.7(3) ?
    C11 C12 C13 O2 . . . . -178.35(16) ?
    C11 C12 C13 C8 . . . . 0.5(2) ?
    C9 C8 C13 O2 . . . . 177.56(14) ?
    C7 C8 C13 O2 . . . . -2.4(2) ?
    C9 C8 C13 C12 . . . . -1.4(2) ?
    C7 C8 C13 C12 . . . . 178.62(15) ?
    O2 C14 C15 O3 . . . . -164.70(17) ?
    O2 C14 C15 O4 . . . . 17.9(2) ?
    C2 C1 N1 C5 . . . . -0.1(3) ?
    C4 C5 N1 C1 . . . . 0.8(3) ?
    O1 C6 N2 N3 . . . . -1.4(3) ?
    C3 C6 N2 N3 . . . . 179.86(13) ?
    C8 C7 N3 N2 . . . . 177.30(14) ?
    C6 N2 N3 C7 . . . . 163.73(15) ?
    C12 C13 O2 C14 . . . . -0.1(2) ?
    C8 C13 O2 C14 . . . . -178.99(14) ?
    C15 C14 O2 C13 . . . . 74.9(2) ?
loop_
    _geom_hbond_atom_site_label_D
    _geom_hbond_atom_site_label_H
    _geom_hbond_atom_site_label_A
    _geom_hbond_site_symmetry_A
    _geom_hbond_distance_DH
    _geom_hbond_distance_HA
    _geom_hbond_distance_DA
    _geom_hbond_angle_DHA
    N2 H2A O1 1_565 0.8600 2.0100 2.8599(18) 168.00
    O4 H4A N1 3 0.8200 1.8600 2.6337(19) 156.4
    C1 H1 O3 3_544 0.9300 2.5100 3.199(2) 131.00
    C4 H4 O3 2_564 0.9300 2.5800 3.315(2) 136.00
    C11 H11 O4 4_455 0.9300 2.4300 3.347(2) 171.00
