# Supplementary material for: 2-(2-{[2-(4-Pyridylcarbon­yl)hydrazinyl­idene]meth­yl}phen­oxy)acetic acid
Source: Acta Crystallogr Sect E Struct Rep Online. 2010 May 15;66(Pt 6):o1341. doi: 10.1107/S1600536810017083 (PMC2979532; doi:10.1107/S1600536810017083)
Supplement: Supplementary file 2 [file e-66-o1341-Isup2.hkl]

# 
# h,k,l, Fc-squared, Fo-squared, sigma(Fo-squared) and status flag 
# 
data_I
_shelx_title ' A in Pca2(1)' 
_shelx_refln_list_code          4 
_shelx_F_calc_maximum      140.58 
_exptl_crystal_F_000       624.00 
_reflns_d_resolution_high  0.7698 
 
loop_ 
 _symmetry_equiv_pos_as_xyz 
 'x, y, z' 
 '-x, -y, z+1/2' 
 '-x+1/2, y, z+1/2' 
 'x+1/2, -y, z' 
 
_cell_length_a    12.8099 
_cell_length_b     4.9435 
_cell_length_c    21.9207 
_cell_angle_alpha  90.000 
_cell_angle_beta   90.000 
_cell_angle_gamma  90.000 
 
_shelx_F_squared_multiplier     1.000 
 
loop_ 
 _refln_index_h 
 _refln_index_k 
 _refln_index_l 
 _refln_F_squared_calc 
 _refln_F_squared_meas 
 _refln_F_squared_sigma 
 _refln_observed_status 
   0   0 -28       33.19       37.81      5.65 o 
   2   0 -28      134.27      139.75      6.75 o 
   0   1 -28       47.60       51.83      4.46 o 
   1   1 -28       58.11       56.39      4.02 o 
   2   0 -27       10.50       16.73      4.87 o 
   4   0 -27       59.80       77.51     15.40 o 
   1   1 -27       66.50       76.48      3.72 o 
   2   1 -27        7.51        9.52      1.96 o 
   3   1 -27       27.35       30.68      4.67 o 
   4   1 -27        3.24        3.55      1.69 o 
   1   2 -27        3.34        5.40      1.71 o 
   0   0 -26      206.51      205.04     10.72 o 
   2   0 -26       77.07       75.58      5.09 o 
   4   0 -26       95.68      109.95      5.91 o 
   6   0 -26       34.38       43.06      4.78 o 
   0   1 -26       25.51       31.93      6.14 o 
   1   1 -26        2.65        6.53      1.66 o 
   2   1 -26       77.40       86.22      3.74 o 
   3   1 -26       45.83       56.73      3.19 o 
   4   1 -26        4.31        4.01      2.45 o 
   5   1 -26        0.63        3.38      2.02 o 
   6   1 -26        3.77        4.09      2.13 o 
   0   2 -26      117.52      141.01      6.66 o 
   1   2 -26       89.10       82.16      4.50 o 
   2   2 -26       11.25       12.43      2.38 o 
   3   2 -26       13.27       15.12      2.07 o 
   4   2 -26       14.11       22.72      2.84 o 
   2   0 -25       29.13       29.14      3.50 o 
   4   0 -25       39.80       42.79      3.93 o 
   6   0 -25        7.51       12.82      4.00 o 
   1   1 -25        9.27       13.46      1.93 o 
   2   1 -25      184.66      192.19      5.16 o 
   3   1 -25       22.94       24.09      3.32 o 
   4   1 -25       75.59       87.56      3.69 o 
   5   1 -25        8.73        9.28      2.13 o 
   6   1 -25       13.39       14.15      3.46 o 
   7   1 -25        5.76        2.84      1.95 o 
   1   2 -25       55.77       58.86      6.16 o 
   2   2 -25       33.54       45.09      2.85 o 
   3   2 -25       35.55       37.69      3.18 o 
   4   2 -25        8.40       11.15      1.96 o 
   5   2 -25       48.30       48.23      3.75 o 
   6   2 -25       22.99       21.77      2.95 o 
   1   3 -25        5.98        9.07      1.99 o 
   0   0 -24      543.48      533.85     17.35 o 
   2   0 -24      159.59      165.41      6.61 o 
   4   0 -24       20.27       23.06      3.16 o 
   6   0 -24       28.21       32.81      3.65 o 
   8   0 -24      118.82      137.80      9.16 o 
   0   1 -24      151.43      150.43      6.41 o 
   1   1 -24      162.33      155.08      5.98 o 
   2   1 -24       15.35       17.98      2.01 o 
   3   1 -24       47.81       57.97      4.56 o 
   4   1 -24       13.68       18.08      2.17 o 
   5   1 -24        5.78        7.40      1.77 o 
   6   1 -24        3.58        5.37      2.13 o 
   7   1 -24        1.33        0.57      1.72 o 
   8   1 -24       14.96       20.23      3.30 o 
   0   2 -24        4.68        6.65      2.29 o 
   1   2 -24       30.60       30.04      2.81 o 
   2   2 -24        0.69        1.16      1.45 o 
   3   2 -24        1.86        2.66      1.47 o 
   4   2 -24        3.36        3.73      1.57 o 
   5   2 -24       37.09       38.65      3.34 o 
   6   2 -24       12.87       12.71      4.46 o 
   7   2 -24        5.36        8.33      3.27 o 
   0   3 -24       31.02       30.62      3.90 o 
   1   3 -24       34.23       37.93      2.84 o 
   2   3 -24        5.27        5.72      2.45 o 
   3   3 -24       13.29       13.79      2.54 o 
   4   3 -24       19.19       25.62      2.63 o 
   2   0 -23       60.92       66.10      5.55 o 
   4   0 -23       14.18       15.98      2.76 o 
   6   0 -23       12.32       14.22      2.66 o 
   8   0 -23       99.23      124.74      8.58 o 
   1   1 -23       23.73       30.89      2.28 o 
   2   1 -23       30.37       30.60      2.30 o 
   3   1 -23      117.69      118.05      5.01 o 
   4   1 -23       13.76       14.52      1.88 o 
   5   1 -23       61.36       64.37      4.99 o 
   6   1 -23        9.31       12.35      2.73 o 
   7   1 -23       20.02       19.78      2.55 o 
   8   1 -23       41.93       45.90      4.13 o 
   9   1 -23       14.26       10.72      3.90 o 
   1   2 -23      100.14      102.71      3.75 o 
   2   2 -23       72.17       66.09      3.21 o 
   3   2 -23       17.16       16.44      1.98 o 
   4   2 -23       17.31       18.53      2.01 o 
   5   2 -23       26.83       25.77      2.81 o 
   6   2 -23       28.45       25.29      2.48 o 
   7   2 -23        9.35       10.31      2.03 o 
   8   2 -23       17.81       15.62      2.58 o 
   1   3 -23       83.00       88.09      3.79 o 
   2   3 -23       19.23       18.71      2.98 o 
   3   3 -23        2.40        2.07      1.32 o 
   4   3 -23        1.01        3.30      1.59 o 
   5   3 -23       20.71       27.23      3.74 o 
   0   0 -22      277.34      271.51     11.30 o 
   2   0 -22       42.07       43.89      4.09 o 
   4   0 -22       40.78       41.16      3.65 o 
   6   0 -22       37.81       34.84      5.26 o 
   8   0 -22       43.33       57.11      6.04 o 
   0   1 -22       42.96       39.75      3.51 o 
   1   1 -22      119.97      125.87      5.40 o 
   2   1 -22        5.61        3.09      1.56 o 
   3   1 -22       38.24       40.74      2.55 o 
   4   1 -22       75.50       83.04      3.36 o 
   5   1 -22       28.77       28.49      2.28 o 
   6   1 -22        0.21        1.15      1.60 o 
   7   1 -22       15.13       16.37      1.99 o 
   8   1 -22       20.10       22.31      2.57 o 
   9   1 -22       15.31       17.60      2.47 o 
  10   1 -22      115.90      123.68      7.60 o 
   0   2 -22       75.63       62.89      4.33 o 
   1   2 -22       71.55       65.77      3.60 o 
   2   2 -22       18.23       18.81      2.02 o 
   3   2 -22       73.65       73.11      4.47 o 
   4   2 -22       73.78       75.37      2.96 o 
   5   2 -22        1.01        0.15      1.37 o 
   6   2 -22        1.00        0.83      1.49 o 
   7   2 -22       32.47       37.26      2.75 o 
   8   2 -22        0.59        1.86      1.82 o 
   9   2 -22        0.44        0.48      2.13 o 
   0   3 -22       56.25       53.59      3.68 o 
   1   3 -22       58.33       53.30      2.69 o 
   2   3 -22       38.42       40.85      2.62 o 
   3   3 -22       10.47       11.78      1.64 o 
   4   3 -22       13.56       15.34      2.64 o 
   5   3 -22        4.95        6.07      1.86 o 
   6   3 -22        4.44        3.94      1.76 o 
   7   3 -22        9.65       10.29      2.90 o 
   0   4 -22        6.21        5.05      2.17 o 
   1   4 -22        5.63        7.39      1.72 o 
   2   4 -22       21.33       19.00      2.41 o 
   2   0 -21      209.31      213.28      9.16 o 
   4   0 -21      397.66      398.95      9.78 o 
   6   0 -21       18.03       20.80      2.75 o 
   8   0 -21       33.56       38.20      5.07 o 
  10   0 -21      137.18      131.17      8.77 o 
   1   1 -21        0.42        1.02      1.20 o 
   2   1 -21      309.17      292.07      5.82 o 
   3   1 -21        2.66        3.91      1.40 o 
   4   1 -21       59.50       63.29      2.91 o 
   5   1 -21       30.49       31.16      3.00 o 
   6   1 -21       37.15       39.00      2.45 o 
   7   1 -21       38.35       37.07      2.45 o 
   8   1 -21       25.17       25.80      3.65 o 
   9   1 -21       18.81       17.82      3.70 o 
  10   1 -21       15.15       15.50      5.36 o 
   1   2 -21       68.11       68.66      3.03 o 
   2   2 -21       62.54       59.38      2.53 o 
   3   2 -21       11.25       13.00      1.88 o 
   4   2 -21       14.05       10.49      1.46 o 
   5   2 -21        5.34        3.02      2.33 o 
   6   2 -21       18.80       26.90      2.31 o 
   7   2 -21        2.36        1.49      1.58 o 
   8   2 -21       14.46        8.37      2.16 o 
   9   2 -21       10.17        9.16      2.62 o 
   1   3 -21       31.57       26.51      1.85 o 
   2   3 -21        2.05        0.95      1.21 o 
   3   3 -21       11.76       14.52      1.98 o 
   4   3 -21       47.83       40.65      3.07 o 
   5   3 -21        4.79        5.26      1.74 o 
   6   3 -21       79.57       79.89      3.80 o 
   7   3 -21        0.66       -1.42      3.14 o 
   8   3 -21       49.19       52.41      3.90 o 
   1   4 -21       21.71       22.57      2.31 o 
   2   4 -21       47.11       61.18      3.04 o 
   3   4 -21       47.82       54.38      3.85 o 
   4   4 -21       12.10        8.50      2.59 o 
   0   0 -20      120.70      114.80      7.21 o 
   2   0 -20      568.99      557.54     18.61 o 
   4   0 -20      268.34      280.10      7.85 o 
   6   0 -20       12.57       15.46      2.47 o 
   8   0 -20       72.59       63.09      4.97 o 
  10   0 -20       22.77       22.61      4.48 o 
   0   1 -20      368.93      359.05      8.89 o 
   1   1 -20       25.74       25.43      2.04 o 
   2   1 -20       11.93       15.51      1.77 o 
   3   1 -20      110.78      104.66      3.43 o 
   4   1 -20      279.81      276.59      4.85 o 
   5   1 -20       14.51       15.06      1.50 o 
   6   1 -20      238.05      235.68      5.23 o 
   7   1 -20        0.89        2.69      1.36 o 
   8   1 -20        4.27        7.54      1.82 o 
   9   1 -20       18.15       15.01      2.75 o 
  10   1 -20       16.84       12.40      2.61 o 
  11   1 -20        7.72        8.97      3.70 o 
   0   2 -20       91.24       86.95      3.66 o 
   1   2 -20       52.24       50.91      2.32 o 
   2   2 -20       22.95       19.26      1.67 o 
   3   2 -20      104.42       99.67      3.03 o 
   4   2 -20       22.51       27.51      1.89 o 
   5   2 -20       23.53       19.19      2.06 o 
   6   2 -20       47.07       43.89      3.46 o 
   7   2 -20       29.00       40.76      2.70 o 
   8   2 -20       41.97       35.57      2.94 o 
   9   2 -20        3.73        2.14      2.13 o 
  10   2 -20        7.36        5.95      3.51 o 
   0   3 -20      157.08      136.22      4.82 o 
   1   3 -20        0.30        0.34      1.04 o 
   2   3 -20       12.83       14.18      1.61 o 
   3   3 -20        5.81        2.25      1.33 o 
   4   3 -20       28.42       25.67      2.35 o 
   5   3 -20       20.26       20.65      2.26 o 
   6   3 -20       37.06       36.97      2.78 o 
   7   3 -20        4.09        3.36      2.01 o 
   8   3 -20       55.53       71.39      4.23 o 
   0   4 -20        6.24        3.74      1.80 o 
   1   4 -20        8.29       12.62      1.64 o 
   2   4 -20       15.60       20.77      2.17 o 
   3   4 -20        7.16        5.17      2.19 o 
   4   4 -20       10.95        8.25      1.96 o 
   5   4 -20       70.85       74.23      3.78 o 
   2   0 -19      769.84      754.75     13.37 o 
   4   0 -19     1004.05      989.05     15.98 o 
   6   0 -19       96.03       98.50      3.74 o 
   8   0 -19      131.73      134.01      5.85 o 
  10   0 -19        6.74        6.43      3.12 o 
  12   0 -19       17.36       20.27      4.68 o 
   1   1 -19      492.28      489.56      7.28 o 
   2   1 -19      193.61      201.96      3.97 o 
   3   1 -19       95.97       96.34      2.86 o 
   4   1 -19       99.52      104.20      2.95 o 
   5   1 -19       20.47       23.33      1.71 o 
   6   1 -19       53.71       56.85      2.70 o 
   7   1 -19      183.05      161.40      4.29 o 
   8   1 -19      179.79      179.46      4.90 o 
   9   1 -19       42.43       39.02      3.58 o 
  10   1 -19       30.11       35.14      3.87 o 
  11   1 -19        0.19        0.29      2.07 o 
  12   1 -19       15.58       25.33      4.87 o 
   1   2 -19       34.79       36.81      1.80 o 
   2   2 -19      206.59      197.41      3.69 o 
   3   2 -19       15.48       14.74      1.51 o 
   4   2 -19       34.24       33.73      2.22 o 
   5   2 -19      186.95      174.33      6.55 o 
   6   2 -19       10.71        5.92      1.63 o 
   7   2 -19       82.95       76.13      3.26 o 
   8   2 -19        6.05        5.39      1.80 o 
   9   2 -19       53.01       56.81     10.43 o 
  10   2 -19        0.36       -1.22      1.99 o 
  11   2 -19        9.41       18.62      3.17 o 
   1   3 -19       71.45       65.94      2.84 o 
   2   3 -19        7.34        8.42      1.64 o 
   3   3 -19       69.18       70.17      3.64 o 
   4   3 -19       13.46       13.78      1.90 o 
   5   3 -19       79.18       74.63      6.63 o 
   6   3 -19       22.05       23.24      2.31 o 
   7   3 -19        0.24       -2.25      1.50 o 
   8   3 -19       27.52       27.93      2.92 o 
   9   3 -19       43.41       42.25      3.52 o 
   1   4 -19        2.01        1.71      1.23 o 
   2   4 -19       51.75       53.20      2.74 o 
   3   4 -19       19.99       17.02      2.76 o 
   4   4 -19        0.32        2.04      1.66 o 
   5   4 -19       73.72       72.06      4.23 o 
   6   4 -19       37.34       41.75      3.60 o 
   0   0 -18     1329.45     1251.89     25.73 o 
   2   0 -18      377.72      368.21      8.48 o 
   4   0 -18      123.68      134.03      4.16 o 
   6   0 -18      113.01      113.09      3.86 o 
   8   0 -18      454.18      462.15     10.27 o 
  10   0 -18       56.31       65.29      6.24 o 
  12   0 -18       58.10       61.59      6.63 o 
   0   1 -18      265.53      268.70      5.60 o 
   1   1 -18      147.10      142.73      3.22 o 
   2   1 -18       17.07       17.31      1.44 o 
   3   1 -18       80.67       76.88      3.15 o 
   4   1 -18       22.17       12.91      1.36 o 
   5   1 -18      168.13      174.14      3.67 o 
   6   1 -18      149.20      140.49      3.35 o 
   7   1 -18      109.02      118.98      3.60 o 
   8   1 -18       72.08       70.83      2.66 o 
   9   1 -18       51.34       50.83      3.94 o 
  10   1 -18       17.45       19.63      2.40 o 
  11   1 -18        1.74        4.78      2.21 o 
  12   1 -18       22.48       36.12      3.93 o 
   0   2 -18      135.64      122.59      4.00 o 
   1   2 -18       25.23       21.44      1.47 o 
   2   2 -18       58.48       54.83      2.05 o 
   3   2 -18       14.05       13.30      1.43 o 
   4   2 -18      226.59      218.83      6.17 o 
   5   2 -18       15.09       12.86      1.70 o 
   6   2 -18      104.01      110.70      3.68 o 
   7   2 -18       14.29       16.81      1.87 o 
   8   2 -18       10.49        7.44      1.80 o 
   9   2 -18       15.02       14.46      2.17 o 
  10   2 -18       23.79       19.59      3.08 o 
  11   2 -18       50.56       61.04      4.75 o 
   0   3 -18      316.20      302.23      6.85 o 
   1   3 -18       10.28        9.62      1.27 o 
   2   3 -18       33.78       32.26      1.82 o 
   3   3 -18      134.02      124.95      3.43 o 
   4   3 -18       66.48       62.16      3.49 o 
   5   3 -18       22.12       24.60      2.41 o 
   6   3 -18        1.09        2.12      1.42 o 
   7   3 -18       12.58       18.16      2.51 o 
   8   3 -18       49.48       61.67      3.82 o 
   9   3 -18       20.71       33.18      3.15 o 
  10   3 -18        4.99        6.83      2.55 o 
   0   4 -18        2.27        0.72      2.19 o 
   1   4 -18        7.34        8.84      2.34 o 
   2   4 -18       57.63       62.79      2.93 o 
   3   4 -18       10.53       16.58      2.59 o 
   4   4 -18       79.43       75.93      3.65 o 
   5   4 -18        8.41        9.87      1.96 o 
   6   4 -18       15.41       16.81      2.57 o 
   7   4 -18       15.36       14.41      2.66 o 
   2   0 -17      913.65      923.59     14.47 o 
   4   0 -17       39.33       37.76      2.29 o 
   6   0 -17      201.46      201.05      4.91 o 
   8   0 -17      309.24      310.57      8.06 o 
  10   0 -17       45.79       55.16      5.85 o 
  12   0 -17        8.15       11.69      3.70 o 
   1   1 -17       43.76       48.57      1.92 o 
   2   1 -17      141.87      147.57      3.23 o 
   3   1 -17      112.92      115.74      2.85 o 
   4   1 -17      562.64      554.56      6.69 o 
   5   1 -17      174.22      164.67      3.48 o 
   6   1 -17      214.74      213.46      3.62 o 
   7   1 -17       20.09       22.11      1.63 o 
   8   1 -17       33.42       39.26      2.10 o 
   9   1 -17       92.98       84.78      3.71 o 
  10   1 -17      177.02      166.00      5.17 o 
  11   1 -17        3.04        2.35      1.99 o 
  12   1 -17       33.36       39.93      4.06 o 
  13   1 -17       23.18       37.19      4.06 o 
   1   2 -17      116.43      115.90      2.73 o 
   2   2 -17      237.39      221.58      3.73 o 
   3   2 -17        9.49        6.99      1.19 o 
   4   2 -17        2.22        2.17      0.96 o 
   5   2 -17      103.08       97.42      2.86 o 
   6   2 -17       38.08       44.45      2.48 o 
   7   2 -17      259.91      253.42      5.36 o 
   8   2 -17       79.95       85.55      3.78 o 
   9   2 -17       12.38       15.77      2.21 o 
  10   2 -17       52.69       53.51      3.45 o 
  11   2 -17        6.55        6.30      1.95 o 
  12   2 -17        4.88       13.85      5.26 o 
   1   3 -17       51.97       42.78      2.51 o 
   2   3 -17      290.84      267.11      4.46 o 
   3   3 -17       15.66       15.20      1.55 o 
   4   3 -17        0.67        1.70      1.02 o 
   5   3 -17       96.28       90.56      3.40 o 
   6   3 -17       38.70       30.34      2.34 o 
   7   3 -17        2.45        2.95      1.71 o 
   8   3 -17       54.23       55.67      3.52 o 
   9   3 -17        2.44        3.09      1.91 o 
  10   3 -17       24.79       32.68      3.69 o 
   1   4 -17       25.59       25.59      1.87 o 
   2   4 -17       10.77       15.44      1.72 o 
   3   4 -17       41.09       35.51      2.62 o 
   4   4 -17       31.47       30.84      2.51 o 
   5   4 -17       17.60       17.55      2.26 o 
   6   4 -17        1.99        3.83      1.91 o 
   7   4 -17       31.20       32.49      3.62 o 
   8   4 -17       33.93       37.12      3.45 o 
   1   5 -17       17.42       28.15      2.49 o 
   2   5 -17       55.81       58.81      3.53 o 
   3   5 -17        9.08        9.82      2.17 o 
   0   0 -16      375.49      340.50     10.91 o 
   2   0 -16      581.56      585.56      8.23 o 
   4   0 -16      526.04      516.38      7.86 o 
   6   0 -16       76.47       71.43      3.00 o 
   8   0 -16      115.00       98.97      4.97 o 
  10   0 -16        1.57        2.53      2.53 o 
  12   0 -16       15.87       23.58      4.29 o 
   0   1 -16      214.39      208.33      4.59 o 
   1   1 -16        5.47        5.51      0.86 o 
   2   1 -16       63.93       63.43      1.90 o 
   3   1 -16      405.83      406.57      5.36 o 
   4   1 -16       85.23       75.95      2.09 o 
   5   1 -16      134.52      132.21      3.24 o 
   6   1 -16      486.75      491.43      5.61 o 
   7   1 -16        8.66       10.79      1.30 o 
   8   1 -16      247.80      226.39      4.21 o 
   9   1 -16        0.02        0.78      1.42 o 
  10   1 -16       23.30       25.66      2.44 o 
  11   1 -16        7.69        9.45      2.48 o 
  12   1 -16        7.73       13.34      2.82 o 
  13   1 -16       32.90       44.74      4.39 o 
   0   2 -16      153.66      154.23      4.31 o 
   1   2 -16      112.46      106.58      2.53 o 
   2   2 -16      218.31      214.65      3.58 o 
   3   2 -16       16.00       14.21      1.32 o 
   4   2 -16      123.06      109.46      3.26 o 
   5   2 -16      498.96      495.31      7.07 o 
   6   2 -16       52.02       56.06      2.63 o 
   7   2 -16       63.72       58.15      3.24 o 
   8   2 -16       37.62       44.27      3.20 o 
   9   2 -16        2.31        1.95      1.30 o 
  10   2 -16       14.41       13.70      2.74 o 
  11   2 -16       17.22       18.89      2.47 o 
  12   2 -16        2.80        6.45      3.51 o 
   0   3 -16      206.02      194.29      5.24 o 
   1   3 -16       60.65       63.77      3.07 o 
   2   3 -16      147.31      138.07      3.46 o 
   3   3 -16       53.76       53.08      2.32 o 
   4   3 -16       30.11       25.18      1.78 o 
   5   3 -16        9.65       10.14      1.65 o 
   6   3 -16      150.15      142.48      4.13 o 
   7   3 -16       38.83       41.82      3.47 o 
   8   3 -16        7.04        8.71      1.91 o 
   9   3 -16        2.82        6.43      2.76 o 
  10   3 -16       42.86       55.52      3.67 o 
  11   3 -16        4.59       10.08      2.82 o 
   0   4 -16        5.80        3.89      1.66 o 
   1   4 -16        5.78        5.65      1.29 o 
   2   4 -16       52.21       51.51      2.54 o 
   3   4 -16      133.98      118.49      4.02 o 
   4   4 -16       73.40       77.06      3.60 o 
   5   4 -16        6.22        5.96      1.66 o 
   6   4 -16       51.72       51.35      3.59 o 
   7   4 -16       86.04       85.06      4.53 o 
   8   4 -16       78.31       89.79      5.39 o 
   9   4 -16       22.32       20.80      2.87 o 
   0   5 -16       48.06       37.50      3.26 o 
   1   5 -16        4.19        1.80      1.32 o 
   2   5 -16       11.44       14.38      2.49 o 
   3   5 -16       60.95       62.08      3.54 o 
   4   5 -16       21.41       19.05      3.45 o 
   2   0 -15      589.65      577.17      7.91 o 
   4   0 -15       49.59       55.73      2.52 o 
   6   0 -15       58.52       64.41      2.82 o 
   8   0 -15      151.90      146.08      8.87 o 
  10   0 -15       18.63       21.24      3.90 o 
  12   0 -15       71.17       78.35      7.21 o 
  14   0 -15       32.55       21.44      5.07 o 
   1   1 -15      123.38      129.78      3.08 o 
   2   1 -15      155.80      156.56      2.76 o 
   3   1 -15       54.83       53.96      1.71 o 
   4   1 -15       12.66       13.94      1.06 o 
   5   1 -15      385.47      379.60      4.64 o 
   6   1 -15      105.10      106.96      2.48 o 
   7   1 -15      357.22      363.77      7.38 o 
   8   1 -15       10.88       11.42      1.31 o 
   9   1 -15      100.05       87.75      3.63 o 
  10   1 -15       26.15       28.47      2.44 o 
  11   1 -15        0.51        1.36      1.93 o 
  12   1 -15       38.47       35.99      4.19 o 
  13   1 -15       20.08       28.95      3.72 o 
   1   2 -15       97.24       97.41      2.37 o 
   2   2 -15      137.32      131.48      2.72 o 
   3   2 -15      511.76      454.16      5.88 o 
   4   2 -15      110.10      107.88      2.79 o 
   5   2 -15       24.87       23.26      1.57 o 
   6   2 -15      266.05      260.37      4.48 o 
   7   2 -15      117.13      113.83      3.06 o 
   8   2 -15      202.22      212.04      4.79 o 
   9   2 -15       35.39       38.05      2.35 o 
  10   2 -15       14.54       15.67      3.42 o 
  11   2 -15        6.87        9.68      2.02 o 
  12   2 -15       28.29       39.15      4.58 o 
  13   2 -15        5.07        3.61      2.55 o 
   1   3 -15        3.90        4.46      1.00 o 
   2   3 -15       91.09       77.11      2.92 o 
   3   3 -15      137.90      134.94      4.22 o 
   4   3 -15      164.71      174.81      3.77 o 
   5   3 -15       58.20       60.62      2.83 o 
   6   3 -15       47.55       40.81      2.48 o 
   7   3 -15       97.18       98.37      4.16 o 
   8   3 -15        4.08        1.19      1.51 o 
   9   3 -15        4.49        4.70      1.84 o 
  10   3 -15       58.09       63.29      5.11 o 
  11   3 -15        3.94        5.31      2.06 o 
   1   4 -15       23.41       28.78      1.81 o 
   2   4 -15        2.32        3.63      1.23 o 
   3   4 -15       45.00       45.22      2.37 o 
   4   4 -15       69.01       74.92      3.31 o 
   5   4 -15       22.34       22.04      2.17 o 
   6   4 -15       22.62       23.93      2.65 o 
   7   4 -15       58.43       54.23      3.74 o 
   8   4 -15       11.41       14.56      2.68 o 
   9   4 -15       16.69       14.82      2.60 o 
   1   5 -15       39.51       40.64      2.51 o 
   2   5 -15       27.61       27.14      2.53 o 
   3   5 -15        0.44        1.33      1.63 o 
   4   5 -15       56.89       56.69      3.69 o 
   5   5 -15       49.24       56.38      3.81 o 
   0   0 -14      262.19      226.95      5.26 o 
   2   0 -14      352.98      368.10      5.80 o 
   4   0 -14       50.40       52.17      2.46 o 
   6   0 -14       46.44       45.58      2.29 o 
   8   0 -14      290.37      267.70      6.95 o 
  10   0 -14       23.65       28.26      4.29 o 
  12   0 -14       32.47       28.85      4.87 o 
  14   0 -14        6.62        1.56      3.31 o 
   0   1 -14       35.36       43.47      2.13 o 
   1   1 -14       37.90       38.49      1.82 o 
   2   1 -14      275.26      278.99      3.32 o 
   3   1 -14       17.17       27.98      1.89 o 
   4   1 -14      384.81      382.14      4.45 o 
   5   1 -14       81.31       83.97      2.09 o 
   6   1 -14      214.83      212.73      3.33 o 
   7   1 -14       85.08       89.55      3.19 o 
   8   1 -14       72.97       70.42      2.35 o 
   9   1 -14       40.16       43.64      4.45 o 
  10   1 -14        6.51       10.11      1.88 o 
  11   1 -14       17.30       20.76      2.89 o 
  12   1 -14       18.98       20.49      4.48 o 
  13   1 -14        0.78        0.10      1.93 o 
  14   1 -14       15.60       21.40      3.44 o 
   0   2 -14       24.45       15.49      1.58 o 
   1   2 -14      107.18      113.65      2.49 o 
   2   2 -14      283.65      265.66      3.82 o 
   3   2 -14      191.26      201.22      3.63 o 
   4   2 -14       50.76       54.05      2.06 o 
   5   2 -14      139.67      140.13      2.79 o 
   6   2 -14       69.63       75.71      2.49 o 
   7   2 -14       16.86       18.33      1.53 o 
   8   2 -14       14.66       16.33      1.69 o 
   9   2 -14        5.93        8.06      1.52 o 
  10   2 -14       46.55       45.91      3.02 o 
  11   2 -14        1.23       -0.05      1.55 o 
  12   2 -14        5.50       12.58      2.89 o 
  13   2 -14       13.28       14.41      5.94 o 
   0   3 -14      150.53      130.00      4.07 o 
   1   3 -14       11.77       13.05      1.18 o 
   2   3 -14      213.31      199.14      4.57 o 
   3   3 -14      188.69      176.07      3.68 o 
   4   3 -14       29.23       33.15      1.87 o 
   5   3 -14       87.33       86.74      3.29 o 
   6   3 -14        9.58       12.78      1.70 o 
   7   3 -14       89.98       85.72      3.81 o 
   8   3 -14        3.15        3.62      1.61 o 
   9   3 -14        1.54        1.79      1.38 o 
  10   3 -14       41.84       53.34      3.03 o 
  11   3 -14        1.88        6.53      1.97 o 
  12   3 -14       35.61       52.39      3.70 o 
   0   4 -14      126.19      123.62      5.34 o 
   1   4 -14        7.07        6.55      1.19 o 
   2   4 -14       29.48       23.90      1.81 o 
   3   4 -14       52.90       55.32      2.55 o 
   4   4 -14       64.40       64.95      4.05 o 
   5   4 -14       46.46       62.43      3.28 o 
   6   4 -14        0.90        1.98      1.60 o 
   7   4 -14        3.43       -0.45      2.63 o 
   8   4 -14       29.91       29.02      2.87 o 
   9   4 -14       81.36       91.38      4.46 o 
  10   4 -14        3.39        1.62      1.68 o 
   0   5 -14       48.79       48.76      3.49 o 
   1   5 -14        0.97        0.31      1.26 o 
   2   5 -14        6.85        7.78      2.28 o 
   3   5 -14       39.89       42.15      3.36 o 
   4   5 -14       17.63       17.32      2.59 o 
   5   5 -14       23.12       18.66      2.63 o 
   6   5 -14        1.65        3.24      1.72 o 
   2   0 -13     1990.41     1999.42     19.16 o 
   4   0 -13      551.46      559.56      7.65 o 
   6   0 -13      211.96      189.64      4.27 o 
   8   0 -13       75.64       77.07      3.71 o 
  10   0 -13       43.40       35.28      4.68 o 
  12   0 -13        6.07        4.48      2.73 o 
  14   0 -13       58.73       74.84      7.60 o 
   1   1 -13       11.12       10.40      0.71 o 
   2   1 -13       12.59       12.80      0.82 o 
   3   1 -13       41.66       43.04      1.44 o 
   4   1 -13      384.55      364.79      4.24 o 
   5   1 -13      302.63      309.63      3.88 o 
   6   1 -13        9.77       11.54      0.99 o 
   7   1 -13      388.98      373.62      5.10 o 
   8   1 -13       47.17       49.27      1.99 o 
   9   1 -13      275.73      240.24      5.69 o 
  10   1 -13       44.07       32.97      4.97 o 
  11   1 -13        5.97        5.39      4.58 o 
  12   1 -13        8.90        6.63      2.34 o 
  13   1 -13        1.68        4.07      2.27 o 
  14   1 -13       55.96       60.23     11.50 o 
   1   2 -13      300.81      295.24      3.92 o 
   2   2 -13      241.91      229.79      4.34 o 
   3   2 -13       55.95       57.97      1.98 o 
   4   2 -13      106.63      105.54      2.34 o 
   5   2 -13      189.07      183.61      3.11 o 
   6   2 -13      350.24      355.53      5.10 o 
   7   2 -13      263.59      272.04      4.52 o 
   8   2 -13      246.09      231.44      4.86 o 
   9   2 -13       67.13       71.12      2.98 o 
  10   2 -13       87.43       80.13      3.71 o 
  11   2 -13        0.12        2.65      1.72 o 
  12   2 -13       16.45       19.78      3.08 o 
  13   2 -13        9.64       12.24      3.02 o 
   1   3 -13       41.20       39.66      2.34 o 
   2   3 -13       36.04       33.66      1.63 o 
   3   3 -13        9.21        8.61      1.20 o 
   4   3 -13        2.21        2.20      1.36 o 
   5   3 -13       76.81       74.92      2.90 o 
   6   3 -13       77.15       71.01      2.94 o 
   7   3 -13       74.14       80.02      3.16 o 
   8   3 -13       11.40       13.99      2.11 o 
   9   3 -13       26.77       27.53      2.26 o 
  10   3 -13       39.87       40.61      2.70 o 
  11   3 -13       64.20       72.99      4.07 o 
  12   3 -13       23.85       27.89      2.98 o 
   1   4 -13       57.32       55.60      2.25 o 
   2   4 -13       49.18       53.92      2.45 o 
   3   4 -13      130.43      132.11      3.51 o 
   4   4 -13       26.49       23.86      2.09 o 
   5   4 -13       20.69       24.27      3.52 o 
   6   4 -13      126.80      132.68      7.11 o 
   7   4 -13       23.47       25.01      2.65 o 
   8   4 -13       13.34       10.17      2.01 o 
   9   4 -13       23.51       24.09      4.16 o 
  10   4 -13       54.88       66.33      4.01 o 
   1   5 -13       12.29       10.89      1.62 o 
   2   5 -13       26.45       23.84      2.09 o 
   3   5 -13        3.15        0.62      1.34 o 
   4   5 -13        1.03       -0.96      1.19 o 
   5   5 -13        0.52       -0.48      1.37 o 
   6   5 -13        0.16        0.26      1.46 o 
   7   5 -13        3.88        7.05      2.12 o 
   0   0 -12      602.11      599.75      8.79 o 
   2   0 -12      313.07      323.21      5.11 o 
   4   0 -12     1975.80     1957.05     19.09 o 
   6   0 -12      677.31      681.12      9.58 o 
   8   0 -12      158.32      153.07      4.94 o 
  10   0 -12      111.11       95.12      6.43 o 
  12   0 -12       21.24       29.82      4.68 o 
  14   0 -12       12.23       26.70      5.26 o 
   0   1 -12     1880.95     1946.72     25.94 o 
   1   1 -12       94.90      105.65      1.77 o 
   2   1 -12      105.25       99.50      1.79 o 
   3   1 -12      589.86      605.70      5.56 o 
   4   1 -12      235.67      250.42      3.31 o 
   5   1 -12      222.03      221.68      3.13 o 
   6   1 -12        3.44        2.48      0.71 o 
   7   1 -12        1.13        0.92      1.03 o 
   8   1 -12      475.22      493.04      7.59 o 
   9   1 -12       51.11       50.43      2.73 o 
  10   1 -12      158.82      140.14      4.45 o 
  11   1 -12       17.64       15.99      2.62 o 
  12   1 -12        2.43        4.17      1.99 o 
  13   1 -12       14.80       15.68      2.89 o 
  14   1 -12        0.70        4.37      2.29 o 
   0   2 -12      247.54      258.40      5.06 o 
   1   2 -12       18.98       18.14      1.11 o 
   2   2 -12        6.26       11.00      0.88 o 
   3   2 -12      140.99      148.67      2.94 o 
   4   2 -12      522.15      522.14      5.80 o 
   5   2 -12       59.35       58.52      1.82 o 
   6   2 -12      106.29       96.92      2.64 o 
   7   2 -12      280.03      276.89      5.00 o 
   8   2 -12       31.87       32.82      2.36 o 
   9   2 -12       87.65       95.63      3.23 o 
  10   2 -12        4.44        4.31      1.57 o 
  11   2 -12        2.97        5.25      1.73 o 
  12   2 -12        3.43        2.80      2.15 o 
  13   2 -12       11.22       13.89      2.86 o 
  14   2 -12        0.40        1.76      2.01 o 
   0   3 -12       12.93       12.95      1.61 o 
   1   3 -12       38.80       40.90      2.13 o 
   2   3 -12       81.44       74.70      2.18 o 
   3   3 -12      218.75      204.06      7.05 o 
   4   3 -12     1483.41     1393.16     12.50 o 
   5   3 -12       45.40       44.85      2.14 o 
   6   3 -12        4.45        4.70      1.22 o 
   7   3 -12      131.81      117.71      3.66 o 
   8   3 -12       56.90       60.24      2.87 o 
   9   3 -12       36.25       36.34      2.45 o 
  10   3 -12       10.29       10.86      1.74 o 
  11   3 -12       16.32       14.10      2.30 o 
  12   3 -12       18.63       28.97      2.92 o 
   0   4 -12      447.19      422.41      8.12 o 
   1   4 -12       18.93       17.35      1.83 o 
   2   4 -12       16.47       18.55      1.80 o 
   3   4 -12        0.33       -0.66      0.81 o 
   4   4 -12       40.00       41.26      2.50 o 
   5   4 -12      113.41      118.16      3.82 o 
   6   4 -12       68.00       67.30      5.36 o 
   7   4 -12        0.42       -0.18      1.30 o 
   8   4 -12       31.26       33.32      5.19 o 
   9   4 -12        4.94        5.25      1.80 o 
  10   4 -12        7.21       12.62      2.02 o 
   0   5 -12       78.46       84.65      4.11 o 
   1   5 -12        5.27        5.11      1.41 o 
   2   5 -12       23.95       20.54      1.90 o 
   3   5 -12        4.28        4.18      1.60 o 
   4   5 -12       21.89       21.43      2.54 o 
   5   5 -12       43.42       47.41      3.36 o 
   6   5 -12       36.81       44.67      5.11 o 
   7   5 -12       18.42       21.12      3.29 o 
   2   0 -11     1232.74     1213.58     12.52 o 
   4   0 -11      502.75      499.69      6.74 o 
   6   0 -11      343.82      330.44      6.05 o 
   8   0 -11       58.24       60.06      3.13 o 
  10   0 -11      224.92      175.81      8.77 o 
  12   0 -11       83.63       75.23      6.43 o 
  14   0 -11       12.81       14.81      4.29 o 
   1   1 -11     1040.12     1093.45      7.54 o 
   2   1 -11        6.05        4.98      0.75 o 
   3   1 -11      752.11      766.67      6.42 o 
   4   1 -11       18.52       18.89      0.99 o 
   5   1 -11       16.49       16.82      1.01 o 
   6   1 -11      228.45      210.65      3.33 o 
   7   1 -11       60.76       58.27      1.95 o 
   8   1 -11       83.42       82.82      2.34 o 
   9   1 -11       53.01       57.86      2.86 o 
  10   1 -11       70.24       70.28      3.20 o 
  11   1 -11        6.77        9.42      2.19 o 
  12   1 -11       11.63       14.68      2.62 o 
  13   1 -11       66.84       65.78      7.31 o 
  14   1 -11       14.95       23.75      3.58 o 
  15   1 -11        9.80       15.50      3.10 o 
   1   2 -11       42.76       39.84      1.26 o 
   2   2 -11     1827.87     1810.23     11.90 o 
   3   2 -11       65.56       73.56      2.11 o 
   4   2 -11      173.58      172.15      2.83 o 
   5   2 -11      996.46      981.31      8.21 o 
   6   2 -11       64.88       67.82      2.23 o 
   7   2 -11      396.66      384.89      5.34 o 
   8   2 -11      691.11      659.06      8.58 o 
   9   2 -11      135.60      132.43      4.05 o 
  10   2 -11       27.80       27.37      2.44 o 
  11   2 -11       37.76       50.70      3.17 o 
  12   2 -11       29.80       34.70      3.69 o 
  13   2 -11        1.37        3.67      2.53 o 
  14   2 -11        0.55        3.50      2.20 o 
   1   3 -11      161.12      168.78      3.10 o 
   2   3 -11      120.79      114.06      2.56 o 
   3   3 -11       66.17       63.75      2.19 o 
   4   3 -11      824.77      805.50      7.65 o 
   5   3 -11      359.54      350.39      5.23 o 
   6   3 -11      174.66      180.41      3.75 o 
   7   3 -11        4.78        5.09      1.40 o 
   8   3 -11       45.50       43.86      4.14 o 
   9   3 -11        9.48        8.64      1.53 o 
  10   3 -11       36.44       37.39      2.47 o 
  11   3 -11        8.29        5.09      1.85 o 
  12   3 -11       59.71       62.03      6.74 o 
  13   3 -11       12.36       15.73      4.48 o 
   1   4 -11      145.35      142.19      3.20 o 
   2   4 -11      138.33      141.47      3.88 o 
   3   4 -11      206.75      211.20      4.27 o 
   4   4 -11       72.31       72.14      3.54 o 
   5   4 -11       82.52       83.87      3.16 o 
   6   4 -11       70.87       72.31      3.67 o 
   7   4 -11      101.54      100.82      4.78 o 
   8   4 -11        2.87        3.12      1.69 o 
   9   4 -11        6.21        7.45      1.94 o 
  10   4 -11        4.47        6.28      1.76 o 
  11   4 -11       13.07       20.66      2.33 o 
   1   5 -11       32.37       37.18      2.24 o 
   2   5 -11      233.16      230.85      4.89 o 
   3   5 -11      101.14       97.83      3.77 o 
   4   5 -11       13.80       16.39      2.36 o 
   5   5 -11        0.04        0.77      1.41 o 
   6   5 -11       16.35       18.10      2.43 o 
   7   5 -11       27.17       34.24      3.75 o 
   8   5 -11       29.10       30.05      5.25 o 
   0   0 -10     2899.09     2705.56     29.41 o 
   2   0 -10      289.97      286.42      4.71 o 
   4   0 -10      266.77      281.50      4.61 o 
   6   0 -10      738.74      756.01     15.35 o 
   8   0 -10       65.91       73.08      3.27 o 
  10   0 -10      101.45       94.73      6.43 o 
  12   0 -10       92.18       89.66      6.82 o 
  14   0 -10       41.51       37.62      5.65 o 
   0   1 -10     1401.58     1421.54     11.88 o 
   1   1 -10      262.88      292.74      3.14 o 
   2   1 -10      202.68      217.82      2.51 o 
   3   1 -10      872.12      901.86      7.25 o 
   4   1 -10       26.08       29.06      1.26 o 
   5   1 -10      170.24      165.30      2.53 o 
   6   1 -10      170.28      177.84      2.66 o 
   7   1 -10      132.30      130.70      2.67 o 
   8   1 -10      166.21      162.99      3.09 o 
   9   1 -10       72.73       67.18      3.69 o 
  10   1 -10       85.16       95.16      3.59 o 
  11   1 -10       18.45       18.69      2.75 o 
  12   1 -10       18.89       24.22      3.02 o 
  13   1 -10       40.22       43.90      6.04 o 
  14   1 -10       72.09       78.61      5.27 o 
  15   1 -10        9.13        8.53      2.66 o 
   0   2 -10      622.64      642.88      7.88 o 
   1   2 -10      142.41      125.37      2.08 o 
   2   2 -10      382.34      420.79      4.11 o 
   3   2 -10      108.64      117.41      2.22 o 
   4   2 -10      109.02      105.56      2.19 o 
   5   2 -10       53.34       58.11      1.71 o 
   6   2 -10      110.88      112.53      2.71 o 
   7   2 -10        3.17        6.15      1.12 o 
   8   2 -10       48.10       46.68      2.32 o 
   9   2 -10      204.02      196.23      4.37 o 
  10   2 -10       95.29       84.27      3.62 o 
  11   2 -10       69.23       70.22      3.78 o 
  12   2 -10       59.09       48.27      4.13 o 
  13   2 -10      104.59      122.04      9.55 o 
  14   2 -10      136.26      141.90      6.74 o 
   0   3 -10      504.75      507.22      8.39 o 
   1   3 -10       33.36       36.66      1.56 o 
   2   3 -10      105.68      107.48      2.25 o 
   3   3 -10      227.98      236.34      3.60 o 
   4   3 -10       44.64       47.30      1.78 o 
   5   3 -10      419.52      439.04      5.89 o 
   6   3 -10      403.30      368.80      5.38 o 
   7   3 -10       17.65       19.66      1.84 o 
   8   3 -10      178.83      176.89      4.47 o 
   9   3 -10        2.72        2.44      1.49 o 
  10   3 -10       14.70       11.03      1.74 o 
  11   3 -10       43.60       35.89      3.01 o 
  12   3 -10        0.58        2.49      1.68 o 
  13   3 -10        9.47        6.89      4.00 o 
   0   4 -10      261.38      243.57      5.84 o 
   1   4 -10       46.58       50.63      2.06 o 
   2   4 -10       27.97       29.05      1.84 o 
   3   4 -10       64.24       61.96      2.44 o 
   4   4 -10       50.25       48.20      3.54 o 
   5   4 -10       21.89       20.92      1.76 o 
   6   4 -10      158.86      151.98      7.24 o 
   7   4 -10       65.58       72.92      3.26 o 
   8   4 -10      121.43      111.15      3.95 o 
   9   4 -10       29.47       29.46      3.58 o 
  10   4 -10       12.07       15.82      2.07 o 
  11   4 -10        6.13        6.26      1.78 o 
   0   5 -10        1.45        2.84      1.72 o 
   1   5 -10        1.79        1.01      1.09 o 
   2   5 -10       73.91       69.68      3.67 o 
   3   5 -10        6.46        9.33      1.78 o 
   4   5 -10       12.36       10.58      2.13 o 
   5   5 -10       16.56       14.73      2.17 o 
   6   5 -10       33.21       36.20      3.34 o 
   7   5 -10        1.93        3.66      1.73 o 
   8   5 -10       31.24       35.25      6.56 o 
   0   6 -10       11.38        8.47      2.66 o 
   1   6 -10        6.98        8.15      2.26 o 
   2   0  -9     1222.57     1202.14     11.91 o 
   4   0  -9      268.44      288.41      5.34 o 
   6   0  -9     1483.16     1467.95     14.70 o 
   8   0  -9     1010.33     1034.00     14.73 o 
  10   0  -9       27.82       24.17      3.90 o 
  12   0  -9       64.91       54.38      5.65 o 
  14   0  -9       27.25       51.07      6.24 o 
   1   1  -9     1605.95     1621.27     10.07 o 
   2   1  -9      570.96      607.47      4.74 o 
   3   1  -9     1145.60     1155.33      8.39 o 
   4   1  -9      823.98      874.24      6.85 o 
   5   1  -9        1.30        1.57      0.55 o 
   6   1  -9      276.33      262.99      3.91 o 
   7   1  -9       18.48       18.47      1.17 o 
   8   1  -9      182.20      189.46      3.96 o 
   9   1  -9      388.89      364.36      6.76 o 
  10   1  -9      172.93      173.82      4.75 o 
  11   1  -9        8.91        4.31      1.83 o 
  12   1  -9        4.82        7.62      2.25 o 
  13   1  -9       28.10       32.40      3.58 o 
  14   1  -9       74.81       80.67      5.16 o 
  15   1  -9       38.06       52.14      4.78 o 
   1   2  -9       91.66       96.31      1.56 o 
   2   2  -9      648.32      675.24      5.54 o 
   3   2  -9      274.75      267.95      3.39 o 
   4   2  -9      217.42      201.59      3.84 o 
   5   2  -9       24.26       23.11      1.13 o 
   6   2  -9      239.71      229.03      3.71 o 
   7   2  -9      292.11      279.29      4.24 o 
   8   2  -9       55.36       53.67      2.42 o 
   9   2  -9       19.09       18.25      1.72 o 
  10   2  -9      176.05      173.68      4.19 o 
  11   2  -9        3.74        2.51      1.83 o 
  12   2  -9        9.16       10.64      7.21 o 
  13   2  -9       14.20       20.45      3.08 o 
  14   2  -9        9.63       12.09      3.02 o 
   1   3  -9      533.74      517.70      5.08 o 
   2   3  -9      110.91      111.23      2.22 o 
   3   3  -9      101.75      102.03      2.64 o 
   4   3  -9      373.06      356.06      4.51 o 
   5   3  -9       79.11       72.14      2.38 o 
   6   3  -9      660.65      645.31      7.47 o 
   7   3  -9      379.77      364.77      6.28 o 
   8   3  -9      357.31      354.98      7.30 o 
   9   3  -9       83.25       87.64      3.26 o 
  10   3  -9       91.76      110.26      4.12 o 
  11   3  -9       10.02       14.84      2.20 o 
  12   3  -9       31.44       33.38      3.09 o 
  13   3  -9        3.78        6.79      2.72 o 
   1   4  -9       69.76       73.74      2.34 o 
   2   4  -9      224.55      222.38      4.20 o 
   3   4  -9       11.58       14.07      1.40 o 
   4   4  -9      377.59      378.32      5.70 o 
   5   4  -9       12.95       15.30      1.54 o 
   6   4  -9        7.01        7.41      1.54 o 
   7   4  -9       89.89       84.82      3.44 o 
   8   4  -9        8.91        8.35      1.64 o 
   9   4  -9       22.89       28.44      3.15 o 
  10   4  -9       86.56       81.98      3.62 o 
  11   4  -9       11.56       14.03      2.05 o 
   1   5  -9       22.48       29.72      2.64 o 
   2   5  -9       39.57       41.44      2.33 o 
   3   5  -9       36.79       37.48      2.48 o 
   4   5  -9       20.03       19.27      2.39 o 
   5   5  -9       12.72       15.89      2.21 o 
   6   5  -9       16.16       15.36      3.90 o 
   7   5  -9        2.45        3.63      1.81 o 
   8   5  -9        1.32        4.98      1.81 o 
   9   5  -9       12.10       11.67      3.97 o 
   1   6  -9       11.49        9.11      2.70 o 
   2   6  -9        1.17        4.15      1.67 o 
   0   0  -8       12.38        8.84      3.31 o 
   2   0  -8     2799.24     2701.73     28.83 o 
   4   0  -8     4352.04     4593.51     40.50 o 
   6   0  -8      381.27      360.42      8.55 o 
   8   0  -8      229.04      239.30     11.21 o 
  10   0  -8      146.67      135.27      7.41 o 
  12   0  -8      301.97      280.67     11.69 o 
  14   0  -8       88.03       98.04      7.60 o 
   0   1  -8     1379.16     1312.63     11.76 o 
   1   1  -8     1827.73     1853.21     11.15 o 
   2   1  -8      267.98      262.88      2.73 o 
   3   1  -8     1157.98     1147.67      8.21 o 
   4   1  -8      427.49      465.70      4.29 o 
   5   1  -8      387.40      361.92      4.43 o 
   6   1  -8      437.12      401.51      4.03 o 
   7   1  -8       35.10       34.85      1.43 o 
   8   1  -8      207.40      202.31      3.27 o 
   9   1  -8      125.42      121.69      3.09 o 
  10   1  -8      260.27      279.83      7.21 o 
  11   1  -8        4.36        4.40      1.87 o 
  12   1  -8      115.03      120.56      6.63 o 
  13   1  -8        4.93        9.72      2.41 o 
  14   1  -8       31.68       33.43      7.02 o 
  15   1  -8       20.38       30.39      4.19 o 
   0   2  -8     2069.81     2209.15     17.85 o 
   1   2  -8       16.10       22.72      0.83 o 
   2   2  -8     1261.67     1302.60      8.15 o 
   3   2  -8     1514.60     1480.95     10.66 o 
   4   2  -8      792.88      743.11      6.42 o 
   5   2  -8      460.75      447.98      4.60 o 
   6   2  -8      121.77      120.69      3.84 o 
   7   2  -8        2.65        1.65      0.82 o 
   8   2  -8      190.33      189.99      6.36 o 
   9   2  -8      119.74      120.13      3.32 o 
  10   2  -8       22.20       23.29      1.85 o 
  11   2  -8       58.33       56.35      3.10 o 
  12   2  -8       46.25       53.19      4.11 o 
  13   2  -8       16.90       15.96      3.31 o 
  14   2  -8        6.08        6.33      2.42 o 
  15   2  -8       22.08       26.73      4.19 o 
   0   3  -8        8.07        6.74      1.91 o 
   1   3  -8        7.96       10.94      0.81 o 
   2   3  -8      173.51      183.33      4.61 o 
   3   3  -8       37.08       34.52      1.47 o 
   4   3  -8       34.84       38.25      1.72 o 
   5   3  -8        8.76        9.25      2.25 o 
   6   3  -8     1148.53     1153.18     13.62 o 
   7   3  -8       27.68       27.46      2.37 o 
   8   3  -8      625.14      598.64      9.90 o 
   9   3  -8       82.33       80.63      3.13 o 
  10   3  -8        8.52       11.00      1.68 o 
  11   3  -8       16.04       12.75      1.75 o 
  12   3  -8       13.78       10.54      2.14 o 
  13   3  -8       28.67       34.12      3.99 o 
   0   4  -8      759.11      731.57     10.75 o 
   1   4  -8      305.77      292.85      4.47 o 
   2   4  -8      389.33      374.98      4.98 o 
   3   4  -8       17.15       19.76      1.77 o 
   4   4  -8       75.36       87.85      3.11 o 
   5   4  -8       47.85       43.96      2.92 o 
   6   4  -8        2.02        3.48      1.57 o 
   7   4  -8      128.52      126.83      4.72 o 
   8   4  -8       92.87       93.31      4.30 o 
   9   4  -8        9.47        9.49      2.10 o 
  10   4  -8       20.72       17.72      2.60 o 
  11   4  -8        1.15        3.04      1.55 o 
  12   4  -8       14.36       16.68      2.76 o 
   0   5  -8      211.78      196.41      5.65 o 
   1   5  -8       71.52       74.40      2.80 o 
   2   5  -8        4.84        4.70      1.23 o 
   3   5  -8        2.75        3.36      1.60 o 
   4   5  -8       18.28       24.44      3.03 o 
   5   5  -8        1.06        1.55      1.56 o 
   6   5  -8       24.98       31.14      3.51 o 
   7   5  -8       18.94       16.71      3.85 o 
   8   5  -8        9.11       10.41      6.09 o 
   9   5  -8       13.50       11.19      2.48 o 
   0   6  -8       43.83       44.85      4.05 o 
   1   6  -8        0.47        1.84      1.46 o 
   2   6  -8        5.11        7.10      2.61 o 
   3   6  -8        6.71        7.56      2.10 o 
   2   0  -7     3320.06     3346.26     28.20 o 
   4   0  -7     3332.89     3408.15     29.39 o 
   6   0  -7      272.73      258.57      4.13 o 
   8   0  -7      128.54      114.42      4.68 o 
  10   0  -7       41.41       48.73      4.68 o 
  12   0  -7        7.72       12.47      3.31 o 
  14   0  -7       54.85       60.81      6.43 o 
  16   0  -7        6.20        9.55      3.12 o 
   1   1  -7      594.52      568.37      4.26 o 
   2   1  -7     2971.49     3108.55     18.95 o 
   3   1  -7      899.61      909.26      6.85 o 
   4   1  -7      640.16      640.93      5.21 o 
   5   1  -7      911.15      940.79      7.11 o 
   6   1  -7      602.82      601.13      5.14 o 
   7   1  -7      344.96      351.37      4.26 o 
   8   1  -7      101.13      100.26      2.62 o 
   9   1  -7       46.02       49.46      2.05 o 
  10   1  -7      123.37      126.50      3.97 o 
  11   1  -7      138.42      129.93      5.43 o 
  12   1  -7       79.17       77.47      4.68 o 
  13   1  -7       47.40       43.09      3.85 o 
  14   1  -7       31.14       33.66      3.63 o 
  15   1  -7       29.94       34.16      3.79 o 
   1   2  -7      481.17      497.05      3.92 o 
   2   2  -7      379.09      422.48      3.54 o 
   3   2  -7     1045.77     1047.81      8.12 o 
   4   2  -7     1008.95      973.50      7.67 o 
   5   2  -7      506.35      523.41      5.45 o 
   6   2  -7       18.65       18.10      1.39 o 
   7   2  -7      582.12      564.72      8.51 o 
   8   2  -7       41.19       44.83      2.54 o 
   9   2  -7      165.38      159.25      3.84 o 
  10   2  -7       45.75       41.71      2.45 o 
  11   2  -7       68.28       67.43      3.45 o 
  12   2  -7      127.73      113.58      8.38 o 
  13   2  -7        6.35        5.61      2.24 o 
  14   2  -7        5.81        6.50      3.70 o 
  15   2  -7       56.02       66.69      5.08 o 
   1   3  -7       46.67       51.70      1.37 o 
   2   3  -7      437.91      426.73      4.57 o 
   3   3  -7        2.14        1.80      0.73 o 
   4   3  -7      409.75      409.03      6.40 o 
   5   3  -7      206.64      204.76      4.10 o 
   6   3  -7       30.16       32.71      2.44 o 
   7   3  -7      249.70      256.43      5.99 o 
   8   3  -7      303.43      299.61      6.67 o 
   9   3  -7       21.41       20.91      4.10 o 
  10   3  -7       35.76       30.69      3.65 o 
  11   3  -7       15.58       16.87      2.26 o 
  12   3  -7        1.40        1.25      1.58 o 
  13   3  -7        2.32        3.33      2.21 o 
  14   3  -7       19.34       22.93      3.60 o 
   1   4  -7      403.43      381.42      5.02 o 
   2   4  -7      230.48      238.20      4.19 o 
   3   4  -7      147.18      148.87      4.16 o 
   4   4  -7       65.12       64.97      2.71 o 
   5   4  -7      128.24      127.38      4.76 o 
   6   4  -7       59.57       65.08      3.52 o 
   7   4  -7       25.97       30.78      3.30 o 
   8   4  -7       11.66        6.65      1.97 o 
   9   4  -7        3.89        2.79      1.73 o 
  10   4  -7        0.34       -0.84      1.34 o 
  11   4  -7       20.80       24.81      2.83 o 
  12   4  -7       17.58       18.37      3.16 o 
   1   5  -7       83.15       85.63      3.26 o 
   2   5  -7      207.55      213.23      5.00 o 
   3   5  -7       36.13       39.54      2.92 o 
   4   5  -7       45.96       49.35      3.93 o 
   5   5  -7       37.42       37.14      3.11 o 
   6   5  -7       26.21       27.23      2.83 o 
   7   5  -7       16.73       16.32      2.53 o 
   8   5  -7        0.43        0.79      1.74 o 
   9   5  -7       16.87       19.01      3.47 o 
   1   6  -7       15.16       13.96      1.97 o 
   2   6  -7        1.14        4.96      1.59 o 
   3   6  -7       21.63       28.71      3.58 o 
   4   6  -7       29.95       36.47      4.05 o 
   0   0  -6     1955.24     2024.20     24.85 o 
   2   0  -6      292.40      345.93      4.31 o 
   4   0  -6     4612.82     4760.06     39.73 o 
   6   0  -6      973.12     1026.49     22.21 o 
   8   0  -6       42.88       46.21      2.38 o 
  10   0  -6      204.00      211.86      9.16 o 
  12   0  -6      154.04      152.42      8.58 o 
  14   0  -6       77.35       94.34      7.41 o 
  16   0  -6       64.20       90.83      7.60 o 
   0   1  -6     4218.85     4274.05     31.15 o 
   1   1  -6      347.71      349.68      3.17 o 
   2   1  -6      334.91      335.46      3.31 o 
   3   1  -6      290.94      283.99      2.90 o 
   4   1  -6       59.45       59.25      1.30 o 
   5   1  -6       99.52      114.74      1.79 o 
   6   1  -6      102.90      102.92      1.93 o 
   7   1  -6      290.31      289.06      3.72 o 
   8   1  -6      218.99      220.29      3.88 o 
   9   1  -6       87.68       82.39      2.53 o 
  10   1  -6       66.06       60.22      2.77 o 
  11   1  -6      135.18      130.63      5.43 o 
  12   1  -6      129.77      119.46      7.50 o 
  13   1  -6       76.12       72.00      9.06 o 
  14   1  -6       73.53       95.02      5.29 o 
  15   1  -6       41.04       41.49      4.19 o 
  16   1  -6       15.89       21.71      3.61 o 
   0   2  -6     2933.29     3022.18     23.42 o 
   1   2  -6       77.24       74.82      1.53 o 
   2   2  -6      342.08      368.76      4.64 o 
   3   2  -6      191.09      197.71      2.90 o 
   4   2  -6      121.24      125.40      2.29 o 
   5   2  -6      154.47      144.51      3.75 o 
   6   2  -6      148.38      143.68      4.33 o 
   7   2  -6       54.06       52.66      3.18 o 
   8   2  -6      138.28      138.96      4.06 o 
   9   2  -6       43.87       40.62      2.55 o 
  10   2  -6      414.62      386.91      7.47 o 
  11   2  -6       84.06       82.63      3.61 o 
  12   2  -6       42.89       53.17      4.07 o 
  13   2  -6        4.09        5.40      2.20 o 
  14   2  -6       32.95       29.61      4.29 o 
  15   2  -6       31.60       38.68      6.24 o 
   0   3  -6      166.54      180.00      3.97 o 
   1   3  -6       47.96       43.18      1.34 o 
   2   3  -6       68.64       69.86      1.98 o 
   3   3  -6       83.28       74.76      2.07 o 
   4   3  -6      221.75      221.34      4.41 o 
   5   3  -6      186.75      188.18      3.83 o 
   6   3  -6       52.33       49.66      3.57 o 
   7   3  -6      278.33      268.02      6.07 o 
   8   3  -6       46.29       49.08      2.97 o 
   9   3  -6      226.22      214.14      6.28 o 
  10   3  -6      145.41      134.82      4.71 o 
  11   3  -6       46.05       54.86      3.43 o 
  12   3  -6       69.10       69.49      3.82 o 
  13   3  -6       41.50       43.84      6.53 o 
  14   3  -6        5.17        4.74      4.19 o 
   0   4  -6       26.26       25.09      2.05 o 
   1   4  -6       91.43       91.55      2.39 o 
   2   4  -6       57.51       62.25      2.26 o 
   3   4  -6      146.15      141.82      3.25 o 
   4   4  -6       20.25       19.26      1.69 o 
   5   4  -6      110.74      118.50      4.23 o 
   6   4  -6      125.62      128.70      5.07 o 
   7   4  -6      126.28      121.69      4.57 o 
   8   4  -6      102.90       97.95      4.21 o 
   9   4  -6       11.26        5.24      2.81 o 
  10   4  -6        0.97        1.26      1.90 o 
  11   4  -6       14.51       11.89      2.31 o 
  12   4  -6       18.16       23.33      2.90 o 
   0   5  -6      294.08      290.22     11.69 o 
   1   5  -6       24.81       22.71      1.99 o 
   2   5  -6        4.97        6.17      1.35 o 
   3   5  -6       45.08       49.03      2.70 o 
   4   5  -6       31.46       24.90      2.54 o 
   5   5  -6        3.12        4.69      1.76 o 
   6   5  -6       47.96       45.61      4.46 o 
   7   5  -6       12.05        9.23      2.73 o 
   8   5  -6       12.38       13.85      5.42 o 
   9   5  -6        2.11        1.61      2.54 o 
   0   6  -6       13.33       15.24      2.66 o 
   1   6  -6        0.95        0.70      1.54 o 
   2   6  -6       25.36       24.44      4.93 o 
   3   6  -6       16.67       23.75      5.36 o 
   4   6  -6       18.88       18.93      3.24 o 
   2   0  -5    11461.31    11407.50     92.35 o 
   4   0  -5     1234.31     1203.85     11.29 o 
   6   0  -5     1666.72     1825.55     18.85 o 
   8   0  -5       66.88       71.82      2.60 o 
  10   0  -5      578.00      539.81     10.82 o 
  12   0  -5      121.05      129.61      7.80 o 
  14   0  -5      125.44      116.94      7.99 o 
  16   0  -5       10.24       23.97      4.68 o 
   1   1  -5     3791.30     3718.79     22.28 o 
   2   1  -5     2040.14     2016.56     12.60 o 
   3   1  -5     1564.95     1583.73     10.82 o 
   4   1  -5      370.66      370.05      3.71 o 
   5   1  -5      280.27      300.01      3.23 o 
   6   1  -5      773.08      844.73      6.55 o 
   7   1  -5      259.70      267.23      3.62 o 
   8   1  -5       82.14       91.79      2.67 o 
   9   1  -5       61.30       52.17      2.42 o 
  10   1  -5      167.44      164.15      3.92 o 
  11   1  -5      236.99      235.67      6.03 o 
  12   1  -5      142.14      139.92      4.94 o 
  13   1  -5        0.93       -1.39      1.37 o 
  14   1  -5        0.84        3.75      1.68 o 
  15   1  -5       24.46       37.40      3.90 o 
  16   1  -5       22.53       29.19      3.44 o 
   1   2  -5      767.83      760.28      6.01 o 
   2   2  -5     1244.32     1299.92     10.15 o 
   3   2  -5      826.35      809.68      8.87 o 
   4   2  -5      116.68      128.13      2.33 o 
   5   2  -5      341.70      381.43      4.25 o 
   6   2  -5       88.94       86.31      3.31 o 
   7   2  -5      157.49      153.70      3.63 o 
   8   2  -5       78.03       76.03      2.78 o 
   9   2  -5       11.06       12.48      2.76 o 
  10   2  -5       50.78       50.75      2.74 o 
  11   2  -5       64.23       74.47      3.08 o 
  12   2  -5       29.25       26.26      2.69 o 
  13   2  -5        4.44        4.02      1.76 o 
  14   2  -5       38.23       34.91      3.72 o 
  15   2  -5       34.88       39.73      4.02 o 
   1   3  -5       83.94       83.73      1.92 o 
   2   3  -5        2.16        2.15      0.86 o 
   3   3  -5      311.45      329.77      5.20 o 
   4   3  -5       48.05       47.81      1.72 o 
   5   3  -5       11.41       13.43      1.60 o 
   6   3  -5      224.95      218.35      6.12 o 
   7   3  -5       97.06       98.83      3.72 o 
   8   3  -5      135.99      122.12      4.22 o 
   9   3  -5       39.40       35.53      2.41 o 
  10   3  -5        4.66        8.90      1.64 o 
  11   3  -5       14.41       15.19      1.93 o 
  12   3  -5       11.41       12.10      2.10 o 
  13   3  -5       38.50       40.22      4.17 o 
  14   3  -5        4.47        4.24      2.48 o 
   1   4  -5       89.72       82.32      2.45 o 
   2   4  -5      231.74      229.31      4.03 o 
   3   4  -5      110.34      107.59      2.83 o 
   4   4  -5        0.71        0.09      1.00 o 
   5   4  -5      123.89      121.51      4.98 o 
   6   4  -5      350.35      338.97      9.19 o 
   7   4  -5       52.70       56.19      3.26 o 
   8   4  -5       17.08       10.44      2.09 o 
   9   4  -5        7.02        8.78      2.03 o 
  10   4  -5       30.57       30.96      2.95 o 
  11   4  -5      137.12      136.36      5.37 o 
  12   4  -5        2.62        4.46      2.06 o 
   1   5  -5       73.38       72.82      3.07 o 
   2   5  -5       48.59       48.52      2.84 o 
   3   5  -5       24.58       24.38      2.50 o 
   4   5  -5        6.69        8.06      2.08 o 
   5   5  -5       33.33       30.54      5.41 o 
   6   5  -5       30.85       30.86      2.91 o 
   7   5  -5      119.09      129.75      6.05 o 
   8   5  -5       20.72       18.55      2.65 o 
   9   5  -5       12.54       13.19      4.10 o 
  10   5  -5        2.71        2.75      2.09 o 
   1   6  -5       16.86       12.90      2.09 o 
   2   6  -5       26.84       32.39      4.09 o 
   3   6  -5        8.66        8.63      2.73 o 
   4   6  -5       21.35       23.65      3.36 o 
   5   6  -5        0.89        3.18      2.13 o 
   0   0  -4     2872.17     2768.28     39.57 o 
   2   0  -4    19762.91    19175.95    156.64 o 
   4   0  -4     1472.14     1395.94     14.84 o 
   6   0  -4      429.70      426.65      6.39 o 
   8   0  -4      508.90      487.82      6.80 o 
  10   0  -4      284.05      266.34      7.17 o 
  12   0  -4      268.19      262.93     11.11 o 
  14   0  -4       21.25       23.19      4.29 o 
  16   0  -4       66.70       74.84      7.21 o 
   0   1  -4     6722.85     6863.96     48.57 o 
   1   1  -4     6996.57     6975.67     37.85 o 
   2   1  -4     5770.89     5654.57     40.09 o 
   3   1  -4     1569.49     1563.39     11.01 o 
   4   1  -4     1867.85     1886.70     14.18 o 
   5   1  -4       48.82       55.80      1.51 o 
   6   1  -4      296.44      288.20      3.57 o 
   7   1  -4      248.23      244.04      3.34 o 
   8   1  -4       89.73       79.58      2.47 o 
   9   1  -4       29.72       31.28      2.28 o 
  10   1  -4        0.30       -0.88      1.10 o 
  11   1  -4       48.58       46.78      2.94 o 
  12   1  -4      295.66      300.12     10.93 o 
  13   1  -4       86.67       87.15      4.11 o 
  14   1  -4        4.42        5.82      1.77 o 
  15   1  -4       30.04       31.92      8.48 o 
  16   1  -4        0.23        6.33      1.91 o 
   0   2  -4     1188.37     1261.87     19.49 o 
   1   2  -4      667.73      702.93      6.33 o 
   2   2  -4       54.90       50.76      1.40 o 
   3   2  -4      586.25      609.34      5.70 o 
   4   2  -4      457.70      474.69      4.50 o 
   5   2  -4      338.39      369.45      3.85 o 
   6   2  -4      341.04      320.67      4.64 o 
   7   2  -4      243.64      239.69      4.50 o 
   8   2  -4      150.84      147.60      3.67 o 
   9   2  -4      256.87      255.13      5.07 o 
  10   2  -4      141.56      130.37      3.77 o 
  11   2  -4       19.03       16.35      2.28 o 
  12   2  -4        3.23        1.40      1.53 o 
  13   2  -4        6.48        9.58      2.15 o 
  14   2  -4        3.84        7.64      1.93 o 
  15   2  -4       25.17       34.47      3.27 o 
   0   3  -4      987.35      990.17     11.61 o 
   1   3  -4      442.03      468.33      7.60 o 
   2   3  -4      596.67      586.19      7.02 o 
   3   3  -4      167.15      159.58      3.31 o 
   4   3  -4       68.76       71.37      2.32 o 
   5   3  -4      168.35      166.38      3.47 o 
   6   3  -4      162.22      157.97      3.90 o 
   7   3  -4       43.61       49.57      4.05 o 
   8   3  -4      340.04      316.24      5.98 o 
   9   3  -4       57.80       58.11      2.85 o 
  10   3  -4      257.29      246.53      5.55 o 
  11   3  -4       19.73       21.63      2.28 o 
  12   3  -4       24.50       30.08      3.74 o 
  13   3  -4       10.61        9.87      2.35 o 
  14   3  -4        7.47        6.27      2.93 o 
   0   4  -4      110.82      116.68      3.70 o 
   1   4  -4      154.65      154.02      3.27 o 
   2   4  -4       64.36       68.09      2.58 o 
   3   4  -4      164.67      154.72      4.34 o 
   4   4  -4       88.46       91.07      2.56 o 
   5   4  -4       74.33       77.26      3.40 o 
   6   4  -4       54.90       54.24      3.32 o 
   7   4  -4        1.04        2.60      1.55 o 
   8   4  -4        5.26        6.51      1.73 o 
   9   4  -4       34.42       31.03      3.91 o 
  10   4  -4       69.98       72.95      3.90 o 
  11   4  -4       31.91       35.08      3.15 o 
  12   4  -4        2.08        0.66      2.87 o 
   0   5  -4      391.45      403.63      9.58 o 
   1   5  -4      176.22      173.78      4.47 o 
   2   5  -4       15.79       12.21      1.66 o 
   3   5  -4       38.68       36.95      3.20 o 
   4   5  -4      155.09      152.12      5.10 o 
   5   5  -4       37.54       31.68      3.10 o 
   6   5  -4       22.39       21.94      2.60 o 
   7   5  -4       29.21       32.66      4.89 o 
   8   5  -4       18.46       20.78      2.74 o 
   9   5  -4        1.20       -1.27      1.95 o 
  10   5  -4        1.80        0.11      1.91 o 
   0   6  -4       30.71       33.33      4.87 o 
   1   6  -4        2.41        2.41      1.86 o 
   2   6  -4       30.51       32.55      5.07 o 
   3   6  -4        9.01        5.23      2.27 o 
   4   6  -4       12.59        8.89      2.28 o 
   5   6  -4       12.00       12.43      2.43 o 
   2   0  -3     8250.75     8058.87    118.44 o 
   4   0  -3     2209.74     2076.08     15.93 o 
   6   0  -3     1990.42     2081.31     16.40 o 
   8   0  -3      248.10      256.87      8.36 o 
  10   0  -3      816.65      771.86     35.86 o 
  12   0  -3      708.05      666.19     18.71 o 
  14   0  -3       25.69       30.02      4.48 o 
  16   0  -3       16.76       36.06      5.46 o 
   1   1  -3     3834.78     3849.75     22.71 o 
   2   1  -3     2366.69     2345.12     15.64 o 
   3   1  -3     1046.11     1027.93      7.09 o 
   4   1  -3      227.52      218.23      2.77 o 
   5   1  -3      204.86      196.17      2.69 o 
   6   1  -3      526.22      549.87      4.83 o 
   7   1  -3       20.04       18.77      0.89 o 
   8   1  -3      254.35      230.21      3.61 o 
   9   1  -3       68.19       66.38      2.41 o 
  10   1  -3       51.49       49.89      3.95 o 
  11   1  -3      206.79      206.01      6.48 o 
  12   1  -3      173.55      160.37      6.19 o 
  13   1  -3      100.86       99.46      5.22 o 
  14   1  -3       33.95       45.61      3.29 o 
  15   1  -3       14.33       21.82      3.10 o 
  16   1  -3        4.02       10.52      2.41 o 
   1   2  -3      566.20      603.99      6.32 o 
   2   2  -3      193.43      207.72      3.17 o 
   3   2  -3      650.34      673.39      5.63 o 
   4   2  -3       61.34       62.09      1.43 o 
   5   2  -3       48.44       44.83      1.60 o 
   6   2  -3      165.16      165.08      3.80 o 
   7   2  -3      214.47      227.22      4.33 o 
   8   2  -3       53.18       50.05      2.25 o 
   9   2  -3      341.14      334.27      6.89 o 
  10   2  -3       13.43       14.57      1.66 o 
  11   2  -3       53.65       59.76      4.06 o 
  12   2  -3       55.52       49.84      3.34 o 
  13   2  -3       56.06       57.99      3.61 o 
  14   2  -3       28.90       37.19      3.48 o 
  15   2  -3        3.15        7.28      1.89 o 
   1   3  -3        0.39       -0.23      0.57 o 
   2   3  -3       10.88       12.45      1.14 o 
   3   3  -3      109.54      109.12      2.69 o 
   4   3  -3      641.65      667.99      6.30 o 
   5   3  -3       48.63       48.63      1.58 o 
   6   3  -3        4.32        3.07      1.24 o 
   7   3  -3       53.30       55.33      2.51 o 
   8   3  -3        6.42        5.83      1.40 o 
   9   3  -3       22.09       22.51      2.06 o 
  10   3  -3       16.61       15.42      1.93 o 
  11   3  -3       93.42       91.24      3.61 o 
  12   3  -3       19.72       18.91      2.54 o 
  13   3  -3       21.30       22.88      2.90 o 
  14   3  -3        2.28        2.43      1.72 o 
   1   4  -3      201.63      185.10      3.60 o 
   2   4  -3       21.54       26.30      1.86 o 
   3   4  -3      120.19      107.94      3.14 o 
   4   4  -3       21.12       18.93      1.60 o 
   5   4  -3      321.00      311.93      6.68 o 
   6   4  -3      261.74      253.50      6.15 o 
   7   4  -3       58.97       52.56      4.20 o 
   8   4  -3      136.11      127.24      4.11 o 
   9   4  -3        1.15       -0.83      1.23 o 
  10   4  -3      134.32      133.43      4.51 o 
  11   4  -3       11.90       11.24      2.79 o 
  12   4  -3       30.82       24.70      3.25 o 
   1   5  -3      112.06      109.63      3.22 o 
   2   5  -3       45.97       50.24      2.37 o 
   3   5  -3       54.03       53.80      2.71 o 
   4   5  -3       66.43       66.97      3.56 o 
   5   5  -3       38.11       42.19      3.33 o 
   6   5  -3       32.67       33.73      2.97 o 
   7   5  -3        6.65        6.26      2.03 o 
   8   5  -3       14.94       15.32      2.54 o 
   9   5  -3        9.01        8.19      2.34 o 
  10   5  -3        9.07        7.92      2.28 o 
   1   6  -3       19.45       26.60      3.17 o 
   2   6  -3        9.33        7.78      5.17 o 
   3   6  -3       36.76       41.34      3.45 o 
   4   6  -3       14.49        8.62      2.17 o 
   5   6  -3       22.91       23.39      2.85 o 
   2   0  -2      737.04      724.65      7.03 o 
   4   0  -2     1292.12     1268.54     25.62 o 
   6   0  -2     1054.80     1116.15     14.03 o 
   8   0  -2      413.33      396.91      8.66 o 
  10   0  -2      386.45      367.23      8.54 o 
  12   0  -2      125.65      130.55      7.02 o 
  14   0  -2       89.20       85.95      6.82 o 
  16   0  -2       37.91       43.46      5.65 o 
   0   1  -2     1968.16     1864.21     16.42 o 
   1   1  -2     1379.79     1366.06      9.51 o 
   2   1  -2     3430.18     3368.69     22.22 o 
   3   1  -2      105.59      112.11      2.04 o 
   4   1  -2      170.10      194.53      2.90 o 
   5   1  -2      521.92      519.05      4.39 o 
   6   1  -2     2303.59     2341.10     15.37 o 
   7   1  -2        1.59       -0.31      0.63 o 
   8   1  -2      704.98      688.41      7.03 o 
   9   1  -2      189.26      178.38      4.61 o 
  10   1  -2      171.21      168.48      4.78 o 
  11   1  -2      243.20      232.70      5.89 o 
  12   1  -2       43.00       41.65      3.29 o 
  13   1  -2        6.18        8.88      2.50 o 
  14   1  -2       83.56       81.73      3.96 o 
  15   1  -2        2.46        5.67      2.01 o 
  16   1  -2       26.55       24.18      3.24 o 
   0   2  -2      683.23      686.26      9.85 o 
   1   2  -2       87.16       81.45      1.70 o 
   2   2  -2      294.44      278.27      3.45 o 
   3   2  -2      836.94      884.88      7.66 o 
   4   2  -2       39.60       53.29      1.33 o 
   5   2  -2      438.37      457.09      4.28 o 
   6   2  -2      135.76      131.63      2.42 o 
   7   2  -2       65.23       73.44      2.46 o 
   8   2  -2       98.65       91.63      2.91 o 
   9   2  -2      372.34      378.51      6.17 o 
  10   2  -2      184.93      172.98      4.25 o 
  11   2  -2       98.50       96.48      4.13 o 
  12   2  -2       41.78       39.17      3.02 o 
  13   2  -2       72.03       65.99      4.38 o 
  14   2  -2       30.03       32.77      3.04 o 
  15   2  -2       18.59       19.84      2.58 o 
   0   3  -2       19.43       21.70      1.81 o 
   1   3  -2      419.87      462.31      6.11 o 
   2   3  -2      460.98      482.18      4.68 o 
   3   3  -2       59.30       63.74      1.93 o 
   4   3  -2       73.58       77.63      2.16 o 
   5   3  -2       59.44       57.98      1.89 o 
   6   3  -2       92.11       92.38      2.99 o 
   7   3  -2       21.55       20.39      1.75 o 
   8   3  -2        9.14        9.18      1.45 o 
   9   3  -2      121.16      116.03      4.56 o 
  10   3  -2       45.74       39.18      2.48 o 
  11   3  -2       19.15       18.65      2.03 o 
  12   3  -2       24.90       24.34      2.75 o 
  13   3  -2       20.24       30.15      3.14 o 
  14   3  -2        1.85        6.94      2.15 o 
   0   4  -2      334.91      330.77     11.39 o 
   1   4  -2      231.52      231.13      4.51 o 
   2   4  -2       19.29       17.67      1.55 o 
   3   4  -2      113.12      109.27      3.13 o 
   4   4  -2       31.70       28.46      3.10 o 
   5   4  -2      289.75      279.40      6.25 o 
   6   4  -2      154.76      147.22      4.16 o 
   7   4  -2       36.83       36.34      2.42 o 
   8   4  -2       49.63       50.34      2.83 o 
   9   4  -2       37.39       38.33      3.58 o 
  10   4  -2       80.39       75.67      5.20 o 
  11   4  -2       30.00       33.91      2.75 o 
  12   4  -2       63.14       70.97      3.74 o 
   0   5  -2      173.08      162.13      6.43 o 
   1   5  -2       33.26       34.03      2.26 o 
   2   5  -2       33.24       31.86      1.98 o 
   3   5  -2      125.87      123.19      3.74 o 
   4   5  -2      124.15      121.10      4.58 o 
   5   5  -2       83.55       88.33      4.24 o 
   6   5  -2       77.47       75.10      3.93 o 
   7   5  -2       49.51       53.27      3.58 o 
   8   5  -2        8.82        7.46      3.39 o 
   9   5  -2       19.27       26.29      3.01 o 
  10   5  -2        7.88        5.38      3.03 o 
   0   6  -2       26.83       23.58      4.29 o 
   1   6  -2        0.58        2.51      1.60 o 
   2   6  -2       25.49       22.76      3.27 o 
   3   6  -2       29.82       31.57      3.06 o 
   4   6  -2       14.24       16.26      2.97 o 
   5   6  -2        2.30        3.14      2.01 o 
   2   0  -1     4139.92     3949.41     41.29 o 
   4   0  -1     5591.98     5313.81     45.27 o 
   6   0  -1      604.66      597.55      6.94 o 
   8   0  -1      262.12      277.81      4.56 o 
  10   0  -1       50.71       45.56      3.70 o 
  12   0  -1      934.42      886.72     15.84 o 
  14   0  -1       86.42       94.73      7.21 o 
  16   0  -1       36.11       46.39      5.85 o 
   1   1  -1     2577.47     2560.43     19.43 o 
   2   1  -1     5352.08     5503.64     35.64 o 
   3   1  -1      481.11      499.27      4.72 o 
   4   1  -1     1842.53     1924.07     13.72 o 
   5   1  -1      876.65      906.55      8.57 o 
   6   1  -1     1041.73     1054.80      8.95 o 
   7   1  -1       42.52       46.80      1.59 o 
   8   1  -1      732.18      762.16      8.35 o 
   9   1  -1      248.71      250.67      4.83 o 
  10   1  -1      980.86      915.12     18.75 o 
  11   1  -1       90.91       93.16      3.85 o 
  12   1  -1       58.94       60.64      4.65 o 
  13   1  -1       96.46       97.05      4.16 o 
  14   1  -1       56.23       57.09      3.53 o 
  15   1  -1       62.60       68.69      4.74 o 
  16   1  -1        0.67        2.92      3.51 o 
   1   2  -1      614.18      650.55      6.66 o 
   2   2  -1      679.50      677.43      5.51 o 
   3   2  -1      255.52      272.75      3.44 o 
   4   2  -1      492.75      523.97      5.30 o 
   5   2  -1     1648.83     1710.75     15.20 o 
   6   2  -1        8.01        7.18      1.09 o 
   7   2  -1      373.56      372.95      5.63 o 
   8   2  -1      195.94      192.08      4.98 o 
   9   2  -1       87.60       85.19      2.91 o 
  10   2  -1       82.23       72.01      2.87 o 
  11   2  -1       72.15       74.34      3.64 o 
  12   2  -1       26.10       23.80      2.71 o 
  13   2  -1       49.84       59.76      3.63 o 
  14   2  -1       20.78       25.83      3.88 o 
  15   2  -1       16.06       16.74      2.49 o 
   1   3  -1      203.73      207.65      2.88 o 
   2   3  -1      658.23      700.59      7.50 o 
   3   3  -1       93.69      100.02      2.37 o 
   4   3  -1      119.87      129.29      2.72 o 
   5   3  -1        3.31        2.10      0.84 o 
   6   3  -1       79.56       71.47      4.22 o 
   7   3  -1      137.65      139.93      4.87 o 
   8   3  -1       12.74        8.91      1.91 o 
   9   3  -1       43.08       38.85      4.64 o 
  10   3  -1        4.05        2.80      1.33 o 
  11   3  -1      186.63      180.94      4.95 o 
  12   3  -1       22.35       19.17      2.56 o 
  13   3  -1       14.84       17.14      2.52 o 
  14   3  -1       77.28       85.96      4.57 o 
   1   4  -1       14.00       15.61      1.46 o 
   2   4  -1       46.37       44.60      2.13 o 
   3   4  -1       38.74       30.96      1.71 o 
   4   4  -1      124.45      139.69      3.29 o 
   5   4  -1      189.49      175.18      4.87 o 
   6   4  -1       42.73       41.30      2.39 o 
   7   4  -1       69.77       63.35      2.95 o 
   8   4  -1        3.23        3.25      1.47 o 
   9   4  -1       43.99       44.98      3.43 o 
  10   4  -1       22.49       22.11      2.81 o 
  11   4  -1        0.82        2.27      1.50 o 
  12   4  -1        2.53        4.77      3.10 o 
  13   4  -1       16.34       17.58      4.19 o 
   1   5  -1      120.12      125.97      3.77 o 
   2   5  -1      149.90      155.49      4.20 o 
   3   5  -1       14.68       15.49      1.62 o 
   4   5  -1      140.21      132.75      4.68 o 
   5   5  -1       52.59       50.42      3.26 o 
   6   5  -1      216.98      214.59      6.22 o 
   7   5  -1       14.84       18.78      2.53 o 
   8   5  -1       10.86        8.34      1.86 o 
   9   5  -1       76.65       73.07      4.50 o 
  10   5  -1        5.48        2.49      3.41 o 
   1   6  -1       71.72       80.18      3.53 o 
   2   6  -1       64.64       70.22     12.38 o 
   3   6  -1        1.18        2.46      2.27 o 
   4   6  -1        4.79       -0.71      2.92 o 
   5   6  -1        0.32       -1.72      2.15 o 
   2   0   0       13.77       19.78      1.36 o 
   4   0   0      449.85      467.18      5.30 o 
   6   0   0      486.38      452.11      5.64 o 
   8   0   0       28.15       22.35      1.55 o 
  10   0   0      324.11      323.38      7.92 o 
  12   0   0        0.17       -1.66      6.43 o 
  14   0   0      277.84      267.22     11.89 o 
  16   0   0       12.76       20.66      4.48 o 
   0   1   0     8453.14     8246.44     94.48 o 
   1   1   0     2517.99     2513.19     18.95 o 
   2   1   0     2115.91     2262.45     15.38 o 
   3   1   0     4774.90     4512.71     33.51 o 
   4   1   0     3420.67     3314.95     22.84 o 
   5   1   0      358.55      364.15      3.99 o 
   6   1   0      840.83      755.24      6.96 o 
   7   1   0      289.01      288.19      3.83 o 
   8   1   0      151.49      157.22      2.92 o 
   9   1   0      160.89      163.32      3.65 o 
  10   1   0      156.24      150.40      4.51 o 
  11   1   0      530.59      507.85      8.97 o 
  12   1   0       60.37       58.09      3.26 o 
  13   1   0       25.33       27.19      2.60 o 
  14   1   0        0.17        3.12      2.11 o 
  15   1   0        0.64        5.74      3.79 o 
  16   1   0        7.31       11.29      2.41 o 
   0   2   0     1047.13     1127.27     11.62 o 
   1   2   0      134.22      116.41      1.65 o 
   2   2   0      681.32      738.42      5.91 o 
   3   2   0       45.88       50.32      1.54 o 
   4   2   0     1909.38     1998.67     14.84 o 
   5   2   0        6.25        6.79      1.15 o 
   6   2   0      679.95      710.91      8.13 o 
   7   2   0      525.99      516.09      7.93 o 
   8   2   0       47.29       46.85      2.24 o 
   9   2   0      496.34      478.24      6.95 o 
  10   2   0        0.32       -0.90      1.07 o 
  11   2   0       25.02       18.86      2.21 o 
  12   2   0       35.75       38.11      6.04 o 
  13   2   0       44.44       45.01      5.15 o 
  14   2   0       11.93       15.75      3.64 o 
  15   2   0        7.98       13.65      2.67 o 
   0   3   0      709.46      713.13      7.81 o 
   1   3   0       95.68       99.88      1.86 o 
   2   3   0        2.39       -0.31      0.56 o 
   3   3   0      356.53      401.01      4.98 o 
   4   3   0      420.30      426.06      5.19 o 
   5   3   0      720.23      743.08      7.55 o 
   6   3   0        0.99        1.19      0.94 o 
   7   3   0        9.06        7.77      1.58 o 
   8   3   0      419.15      393.75      6.53 o 
   9   3   0       20.24       21.37      1.94 o 
  10   3   0      132.82      134.73      4.08 o 
  11   3   0       26.50       25.07      2.36 o 
  12   3   0       63.38       56.37      3.61 o 
  13   3   0        3.71        4.19      2.04 o 
  14   3   0       31.04       38.83      8.19 o 
   0   4   0       67.97       76.48      2.58 o 
   1   4   0       15.57       10.56      1.08 o 
   2   4   0      134.30      133.41      3.09 o 
   3   4   0      543.99      499.61      6.42 o 
   4   4   0      708.31      711.63      8.04 o 
   5   4   0        1.18       -0.71      1.66 o 
   6   4   0       13.40       20.28      1.90 o 
   7   4   0       10.95       10.28      2.01 o 
   8   4   0       66.54       61.68      3.03 o 
   9   4   0        9.18        9.44      2.36 o 
  10   4   0       12.77        9.07      1.83 o 
  11   4   0        1.22       -0.34      2.63 o 
  12   4   0       98.52       95.65      4.95 o 
  13   4   0        9.07        9.52      3.88 o 
   0   5   0        0.00       -1.17      1.52 o 
   1   5   0       86.43       88.45      3.96 o 
   2   5   0       55.10       66.32      4.16 o 
   3   5   0       61.85       65.93      2.43 o 
   4   5   0       85.16       80.33      3.04 o 
   5   5   0        3.93        4.28      1.42 o 
   6   5   0        0.86       -1.05      1.28 o 
   7   5   0        7.55        7.41      2.39 o 
   8   5   0        6.74        2.85      4.34 o 
   9   5   0        5.57        3.55      2.07 o 
  10   5   0        0.02       -1.60      1.99 o 
   0   6   0      182.66      188.38     14.03 o 
   1   6   0        1.13        2.85      1.50 o 
   2   6   0       11.29       14.60      3.04 o 
   3   6   0      142.60      145.39      6.81 o 
   4   6   0        2.07        2.53      2.30 o 
   5   6   0       21.44       28.16      4.29 o 
   2   0   1     4135.45     3837.20     41.15 o 
   4   0   1     5591.35     5368.88     45.31 o 
   6   0   1      604.66      586.48     10.48 o 
   8   0   1      262.37      276.12      6.47 o 
  10   0   1       50.48       42.02      3.17 o 
  12   0   1      934.39      920.21     24.46 o 
  14   0   1       86.47       89.66      6.82 o 
  16   0   1       36.22       39.76      5.46 o 
   1   1   1     2576.47     2595.35     16.43 o 
   2   1   1     5350.71     5492.15     36.15 o 
   3   1   1      482.16      498.79      4.46 o 
   4   1   1     1843.50     1940.26     14.00 o 
   5   1   1      876.31      917.43      7.70 o 
   6   1   1     1042.30     1057.93      8.94 o 
   7   1   1       42.65       47.74      1.60 o 
   8   1   1      731.40      764.78      7.52 o 
   9   1   1      248.77      252.97      3.92 o 
  10   1   1      981.12      921.84     12.55 o 
  11   1   1       90.86       87.14      3.72 o 
  12   1   1       58.77       59.09      3.32 o 
  13   1   1       96.61       95.63      4.09 o 
  14   1   1       56.18       68.45      3.76 o 
  15   1   1       62.69       73.61      4.05 o 
  16   1   1        0.68        5.88      2.01 o 
   1   2   1      613.52      664.46      4.99 o 
   2   2   1      678.79      676.08      5.53 o 
   3   2   1      256.00      275.69      3.00 o 
   4   2   1      492.36      527.57      7.03 o 
   5   2   1     1650.02     1729.76     13.38 o 
   6   2   1        8.06        8.84      1.07 o 
   7   2   1      373.16      371.22      5.54 o 
   8   2   1      196.03      193.66      4.54 o 
   9   2   1       87.77       86.25      2.94 o 
  10   2   1       82.34       77.50      2.91 o 
  11   2   1       72.15       64.58      3.38 o 
  12   2   1       26.08       23.43      3.27 o 
  13   2   1       49.83       52.85      3.50 o 
  14   2   1       20.81       24.37      2.69 o 
  15   2   1       16.10       18.36      2.55 o 
   1   3   1      203.74      208.94      2.63 o 
   2   3   1      657.57      703.09      6.37 o 
   3   3   1       93.71       99.79      2.06 o 
   4   3   1      120.06      128.62      2.70 o 
   5   3   1        3.30        1.42      1.09 o 
   6   3   1       79.50       68.68      2.84 o 
   7   3   1      137.66      141.31      5.68 o 
   8   3   1       12.67       10.79      1.54 o 
   9   3   1       43.04       38.55      2.31 o 
  10   3   1        4.03        4.19      1.46 o 
  11   3   1      186.63      186.02      4.86 o 
  12   3   1       22.42       21.37      2.59 o 
  13   3   1       14.90       17.71      3.71 o 
  14   3   1       77.33       88.45      9.94 o 
   1   4   1       14.05       15.64      1.11 o 
   2   4   1       46.45       46.79      1.71 o 
   3   4   1       38.82       34.85      2.23 o 
   4   4   1      124.71      142.48      3.27 o 
   5   4   1      189.53      184.72      4.43 o 
   6   4   1       42.56       40.92      3.18 o 
   7   4   1       69.63       68.55      2.91 o 
   8   4   1        3.23        4.43      1.44 o 
   9   4   1       44.06       42.88      2.69 o 
  10   4   1       22.45       21.62      3.90 o 
  11   4   1        0.83        1.82      1.94 o 
  12   4   1        2.53        3.94      2.40 o 
  13   4   1       16.32       17.94      5.85 o 
   1   5   1      120.29      127.66      3.84 o 
   2   5   1      150.21      146.14      4.69 o 
   3   5   1       14.75       19.49      1.60 o 
   4   5   1      140.18      134.05      3.42 o 
   5   5   1       52.65       54.62      2.47 o 
   6   5   1      216.91      212.60      5.04 o 
   7   5   1       14.99       16.54      2.57 o 
   8   5   1       10.83       11.38      2.39 o 
   9   5   1       76.62       80.09      4.72 o 
  10   5   1        5.50        4.89      2.34 o 
   1   6   1       71.73       75.50      3.99 o 
   2   6   1       64.52       73.85      3.51 o 
   3   6   1        1.18        3.73      1.94 o 
   4   6   1        4.74        0.33      2.15 o 
   5   6   1        0.32       -0.32      6.14 o 
   2   0   2      737.34      738.60     14.62 o 
   4   0   2     1291.94     1266.91     11.89 o 
   6   0   2     1054.84     1105.55     11.21 o 
   8   0   2      413.75      386.15      7.98 o 
  10   0   2      386.86      386.43      8.67 o 
  12   0   2      125.85      125.80      5.55 o 
  14   0   2       89.08       99.79      7.21 o 
  16   0   2       38.00       53.60      6.04 o 
   0   1   2     1967.79     1896.21     17.07 o 
   1   1   2     1380.08     1344.59      8.23 o 
   2   1   2     3430.70     3389.86     22.78 o 
   3   1   2      105.16      115.03      2.11 o 
   4   1   2      170.06      199.67      3.44 o 
   5   1   2      522.32      521.79      5.09 o 
   6   1   2     2302.59     2340.52     17.23 o 
   7   1   2        1.61        1.38      0.60 o 
   8   1   2      705.07      686.78      7.00 o 
   9   1   2      188.93      180.07      3.27 o 
  10   1   2      171.18      159.45      4.61 o 
  11   1   2      243.41      239.28      5.91 o 
  12   1   2       42.95       47.76      3.49 o 
  13   1   2        6.20        8.60      1.86 o 
  14   1   2       83.54       85.87      4.10 o 
  15   1   2        2.47        5.82      1.79 o 
  16   1   2       26.50       40.02      4.09 o 
   0   2   2      681.54      704.18      8.44 o 
   1   2   2       87.48       84.38      1.34 o 
   2   2   2      294.83      284.00      3.07 o 
   3   2   2      837.88      884.17      6.87 o 
   4   2   2       39.67       52.88      1.55 o 
   5   2   2      438.83      456.97      4.98 o 
   6   2   2      135.88      135.42      2.85 o 
   7   2   2       64.99       70.26      3.32 o 
   8   2   2       98.71       95.93      2.83 o 
   9   2   2      372.05      379.58      6.06 o 
  10   2   2      184.82      182.67      4.20 o 
  11   2   2       98.87       94.32      3.92 o 
  12   2   2       41.68       44.27      3.04 o 
  13   2   2       72.07       78.82      3.97 o 
  14   2   2       29.96       30.80      2.88 o 
  15   2   2       18.57       22.10      8.19 o 
   0   3   2       19.37       20.94      1.29 o 
   1   3   2      419.51      465.40      3.97 o 
   2   3   2      461.36      490.05      4.43 o 
   3   3   2       59.39       56.85      1.65 o 
   4   3   2       73.17       78.31      2.11 o 
   5   3   2       59.48       59.61      2.32 o 
   6   3   2       92.09       97.38      2.93 o 
   7   3   2       21.53       22.88      1.75 o 
   8   3   2        9.11       11.43      2.28 o 
   9   3   2      121.19      115.39      3.57 o 
  10   3   2       45.64       41.64      2.43 o 
  11   3   2       19.03       16.14      1.95 o 
  12   3   2       24.84       24.80      3.93 o 
  13   3   2       20.26       24.33      4.19 o 
  14   3   2        1.87        2.52      2.96 o 
   0   4   2      335.32      341.92     10.43 o 
   1   4   2      231.64      231.29      3.73 o 
   2   4   2       19.20       20.17      1.25 o 
   3   4   2      112.92      114.08      2.52 o 
   4   4   2       31.77       32.11      1.56 o 
   5   4   2      289.67      278.14      5.48 o 
   6   4   2      154.82      146.40      4.48 o 
   7   4   2       36.78       37.53      2.38 o 
   8   4   2       49.45       49.71      2.77 o 
   9   4   2       37.38       34.48      3.21 o 
  10   4   2       80.35       75.36      4.27 o 
  11   4   2       30.03       31.94      3.95 o 
  12   4   2       63.16       66.13      4.33 o 
   0   5   2      172.90      162.80      6.12 o 
   1   5   2       33.37       30.87      2.65 o 
   2   5   2       33.30       33.19      2.58 o 
   3   5   2      126.08      125.04      3.19 o 
   4   5   2      124.09      115.89      3.23 o 
   5   5   2       83.78       80.82      3.75 o 
   6   5   2       77.42       73.97      3.28 o 
   7   5   2       49.60       54.01      2.98 o 
   8   5   2        8.88        6.20      1.74 o 
   9   5   2       19.23       19.71      3.25 o 
  10   5   2        7.89       11.96      2.76 o 
   0   6   2       26.79       24.32      3.30 o 
   1   6   2        0.57        0.68      1.45 o 
   2   6   2       25.50       27.44      2.50 o 
   3   6   2       29.91       28.60      3.77 o 
   4   6   2       14.27       13.02      3.09 o 
   5   6   2        2.27        1.28      2.15 o 
   2   0   3     8251.71     7926.62     92.14 o 
   4   0   3     2210.01     2078.27     24.75 o 
   6   0   3     1991.08     2065.67     38.59 o 
   8   0   3      248.17      239.06      8.97 o 
  10   0   3      816.87      764.47     13.33 o 
  12   0   3      707.73      687.06     13.39 o 
  14   0   3       25.52       26.31      4.29 o 
  16   0   3       16.74       30.02      4.48 o 
   1   1   3     3834.24     3831.23     23.60 o 
   2   1   3     2366.56     2331.68     15.08 o 
   3   1   3     1047.61     1032.42      8.34 o 
   4   1   3      227.37      225.41      6.83 o 
   5   1   3      204.97      201.39      2.16 o 
   6   1   3      525.98      556.92      5.59 o 
   7   1   3       20.05       17.77      1.07 o 
   8   1   3      254.63      232.75      3.58 o 
   9   1   3       67.94       65.52      2.13 o 
  10   1   3       51.65       50.98      2.37 o 
  11   1   3      207.03      195.80      5.33 o 
  12   1   3      173.76      165.60      5.17 o 
  13   1   3      100.76      104.61      5.18 o 
  14   1   3       33.98       40.13      3.06 o 
  15   1   3       14.27       17.35      2.34 o 
  16   1   3        4.04        7.21      3.51 o 
   1   2   3      565.16      616.13      4.83 o 
   2   2   3      193.12      205.90      2.19 o 
   3   2   3      650.82      675.22      6.32 o 
   4   2   3       61.08       66.88      1.75 o 
   5   2   3       48.41       46.32      2.60 o 
   6   2   3      165.30      169.33      2.86 o 
   7   2   3      214.73      232.87      4.17 o 
   8   2   3       53.05       51.73      2.13 o 
   9   2   3      341.58      339.39      5.64 o 
  10   2   3       13.32       11.25      1.51 o 
  11   2   3       53.62       64.22      4.43 o 
  12   2   3       55.47       48.41      3.12 o 
  13   2   3       55.93       59.23      3.51 o 
  14   2   3       28.84       30.47      4.11 o 
  15   2   3        3.16        7.61      3.02 o 
   1   3   3        0.40       -0.67      0.45 o 
   2   3   3       10.79       12.25      0.85 o 
   3   3   3      109.53      105.67      1.93 o 
   4   3   3      641.33      674.99      8.12 o 
   5   3   3       48.57       50.19      2.09 o 
   6   3   3        4.40        2.91      1.02 o 
   7   3   3       53.25       53.51      2.37 o 
   8   3   3        6.43        4.43      1.25 o 
   9   3   3       22.05       22.91      1.88 o 
  10   3   3       16.69       19.10      1.92 o 
  11   3   3       93.34       88.54      4.17 o 
  12   3   3       19.73       21.15      3.63 o 
  13   3   3       21.38       22.57      3.91 o 
  14   3   3        2.31        3.03      2.82 o 
   1   4   3      201.51      197.07      3.78 o 
   2   4   3       21.58       25.34      1.60 o 
   3   4   3      120.28      117.55      2.57 o 
   4   4   3       20.91       19.56      1.54 o 
   5   4   3      320.61      319.95      6.23 o 
   6   4   3      261.85      257.90      4.91 o 
   7   4   3       59.00       54.22      3.33 o 
   8   4   3      135.97      134.64      4.95 o 
   9   4   3        1.15        0.32      1.91 o 
  10   4   3      134.07      133.74      5.26 o 
  11   4   3       11.94       10.51      2.46 o 
  12   4   3       30.97       20.51      3.00 o 
   1   5   3      112.29      110.20      4.19 o 
   2   5   3       46.04       49.17      3.06 o 
   3   5   3       53.90       51.90      2.48 o 
   4   5   3       66.52       70.28      3.07 o 
   5   5   3       37.97       33.83      2.43 o 
   6   5   3       32.53       33.28      2.65 o 
   7   5   3        6.63        5.83      1.65 o 
   8   5   3       14.95       15.82      2.08 o 
   9   5   3        9.02        7.64      1.82 o 
  10   5   3        9.11        9.02      2.09 o 
   1   6   3       19.48       25.05      2.42 o 
   2   6   3        9.30        8.55      2.45 o 
   3   6   3       36.75       38.77      4.19 o 
   4   6   3       14.47       15.50      7.02 o 
   5   6   3       23.03       16.20      3.10 o 
   0   0   4     2870.48     2727.34     43.46 o 
   2   0   4    19762.61    18934.08    164.64 o 
   4   0   4     1472.66     1398.41     11.91 o 
   6   0   4      430.84      421.23     13.45 o 
   8   0   4      508.59      476.74      8.99 o 
  10   0   4      284.69      265.85      7.41 o 
  12   0   4      267.93      265.02      7.80 o 
  14   0   4       21.35       16.76      3.51 o 
  16   0   4       66.79       85.56      7.02 o 
   0   1   4     6725.02     6787.57     73.87 o 
   1   1   4     6998.04     6921.87     57.00 o 
   2   1   4     5772.54     5640.95     29.77 o 
   3   1   4     1568.17     1557.90      9.85 o 
   4   1   4     1867.12     1920.45     15.41 o 
   5   1   4       48.90       54.50      1.27 o 
   6   1   4      296.50      284.57      2.90 o 
   7   1   4      248.35      248.47      2.85 o 
   8   1   4       89.59       86.84      1.95 o 
   9   1   4       29.83       36.13      1.63 o 
  10   1   4        0.30        0.19      0.94 o 
  11   1   4       48.48       47.99      2.89 o 
  12   1   4      295.53      307.89      6.96 o 
  13   1   4       86.77       85.90      4.93 o 
  14   1   4        4.48        3.30      1.55 o 
  15   1   4       30.02       34.11      4.02 o 
  16   1   4        0.23       11.50      3.90 o 
   0   2   4     1188.55     1303.80     29.24 o 
   1   2   4      667.21      710.15      5.40 o 
   2   2   4       54.74       49.78      1.10 o 
   3   2   4      587.55      617.44      5.60 o 
   4   2   4      458.07      470.97      5.08 o 
   5   2   4      337.59      379.40      6.30 o 
   6   2   4      340.62      332.03      5.15 o 
   7   2   4      243.59      232.58      4.19 o 
   8   2   4      150.44      147.87      3.45 o 
   9   2   4      256.73      255.19      4.81 o 
  10   2   4      141.89      134.76      3.67 o 
  11   2   4       19.10       19.62      2.82 o 
  12   2   4        3.21        2.15      3.21 o 
  13   2   4        6.47        9.42      3.10 o 
  14   2   4        3.83        3.72      2.68 o 
  15   2   4       25.08       31.18      4.48 o 
   0   3   4      986.37     1015.95     13.81 o 
   1   3   4      441.79      473.64      4.98 o 
   2   3   4      596.26      596.81      4.70 o 
   3   3   4      167.01      165.39      2.67 o 
   4   3   4       68.73       73.69      2.05 o 
   5   3   4      168.47      172.80      3.19 o 
   6   3   4      162.47      161.42      3.73 o 
   7   3   4       43.67       50.33      3.21 o 
   8   3   4      339.86      311.54      5.60 o 
   9   3   4       57.89       60.46      3.35 o 
  10   3   4      257.53      240.09      6.36 o 
  11   3   4       19.79       20.38      2.55 o 
  12   3   4       24.44       17.12      3.72 o 
  13   3   4       10.57        6.49      5.55 o 
  14   3   4        7.47        6.04      3.31 o 
   0   4   4      111.02      117.62      8.09 o 
   1   4   4      154.91      153.88      3.06 o 
   2   4   4       64.49       65.97      1.94 o 
   3   4   4      164.66      159.98      2.98 o 
   4   4   4       88.38       90.05      2.57 o 
   5   4   4       74.26       75.47      2.49 o 
   6   4   4       55.10       54.99      2.64 o 
   7   4   4        1.05       -1.64      1.10 o 
   8   4   4        5.24        5.58      1.50 o 
   9   4   4       34.44       30.53      2.36 o 
  10   4   4       70.06       68.18      3.24 o 
  11   4   4       31.94       32.03      2.61 o 
  12   4   4        2.06        1.80      1.60 o 
   0   5   4      391.18      393.87      9.84 o 
   1   5   4      176.04      178.29      5.24 o 
   2   5   4       15.81       13.02      1.74 o 
   3   5   4       38.87       43.82      4.28 o 
   4   5   4      154.91      150.34      4.08 o 
   5   5   4       37.67       35.11      2.42 o 
   6   5   4       22.41       18.68      2.04 o 
   7   5   4       29.29       34.03      2.52 o 
   8   5   4       18.53       18.44      2.18 o 
   9   5   4        1.19        2.54      1.68 o 
  10   5   4        1.80        0.08      1.69 o 
   0   6   4       30.67       35.92      4.78 o 
   1   6   4        2.44        1.51      1.52 o 
   2   6   4       30.50       32.04      3.11 o 
   3   6   4        8.94       10.29      2.96 o 
   4   6   4       12.54       17.30      3.23 o 
   5   6   4       12.04        7.55      2.90 o 
   2   0   5    11454.58    11204.67    124.82 o 
   4   0   5     1232.92     1177.33     11.00 o 
   6   0   5     1668.81     1853.31     18.94 o 
   8   0   5       66.98       77.53      3.50 o 
  10   0   5      577.31      544.51     10.77 o 
  12   0   5      121.17      128.05      5.47 o 
  14   0   5      125.46      122.99      7.60 o 
  16   0   5       10.20       17.74      3.90 o 
   1   1   5     3790.79     3747.15     29.52 o 
   2   1   5     2043.29     1993.20     16.13 o 
   3   1   5     1563.91     1565.13     11.82 o 
   4   1   5      371.68      375.56      3.43 o 
   5   1   5      280.36      301.42      2.89 o 
   6   1   5      771.68      839.00      6.83 o 
   7   1   5      259.97      267.35      3.00 o 
   8   1   5       82.12       95.53      1.87 o 
   9   1   5       61.09       56.82      2.35 o 
  10   1   5      167.67      161.98      3.95 o 
  11   1   5      237.27      241.11      5.83 o 
  12   1   5      142.17      143.26      4.72 o 
  13   1   5        0.93        2.43      1.77 o 
  14   1   5        0.84        0.39      2.01 o 
  15   1   5       24.42       33.55      3.91 o 
  16   1   5       22.61       27.29      5.07 o 
   1   2   5      768.07      773.01      7.03 o 
   2   2   5     1243.15     1319.32      8.92 o 
   3   2   5      826.46      829.47      6.46 o 
   4   2   5      116.29      132.51      2.15 o 
   5   2   5      341.89      374.32      4.01 o 
   6   2   5       88.88       82.41      2.08 o 
   7   2   5      157.28      158.78      3.25 o 
   8   2   5       78.18       75.57      3.21 o 
   9   2   5       11.06       10.59      1.43 o 
  10   2   5       50.85       52.84      3.09 o 
  11   2   5       64.32       78.26      5.09 o 
  12   2   5       29.26       29.55      5.65 o 
  13   2   5        4.45        0.29      3.02 o 
  14   2   5       38.31       36.25      4.48 o 
  15   2   5       35.01       36.08      3.10 o 
   1   3   5       83.82       85.96      2.00 o 
   2   3   5        2.23        2.62      0.68 o 
   3   3   5      311.38      333.54      3.95 o 
   4   3   5       48.28       49.91      1.65 o 
   5   3   5       11.37       11.72      1.11 o 
   6   3   5      225.21      226.55      4.55 o 
   7   3   5       96.92       93.20      3.03 o 
   8   3   5      135.75      128.05      4.40 o 
   9   3   5       39.40       30.87      2.91 o 
  10   3   5        4.67        6.13      1.91 o 
  11   3   5       14.47       11.09      2.29 o 
  12   3   5       11.41       13.08      3.44 o 
  13   3   5       38.47       39.21      3.18 o 
  14   3   5        4.48        3.42      1.98 o 
   1   4   5       89.74       85.97      2.38 o 
   2   4   5      231.61      231.89      4.71 o 
   3   4   5      110.54      104.28      2.70 o 
   4   4   5        0.71       -0.51      0.96 o 
   5   4   5      123.60      116.54      3.42 o 
   6   4   5      350.46      344.75      6.06 o 
   7   4   5       52.74       55.96      2.74 o 
   8   4   5       16.98       12.43      1.71 o 
   9   4   5        7.06        9.54      1.78 o 
  10   4   5       30.50       29.49      2.95 o 
  11   4   5      137.07      139.45      4.43 o 
  12   4   5        2.60        2.54      1.77 o 
   1   5   5       73.48       79.82      3.70 o 
   2   5   5       48.50       45.15      3.15 o 
   3   5   5       24.56       23.21      2.57 o 
   4   5   5        6.68        5.27      1.64 o 
   5   5   5       33.37       32.57      2.34 o 
   6   5   5       30.78       32.46      2.44 o 
   7   5   5      119.45      124.74      4.18 o 
   8   5   5       20.73       20.93      2.31 o 
   9   5   5       12.45       11.32      2.05 o 
  10   5   5        2.72        4.08      2.20 o 
   1   6   5       16.87       15.77      2.47 o 
   2   6   5       26.91       31.81      3.83 o 
   3   6   5        8.73        8.88      4.29 o 
   4   6   5       21.42       23.53      3.55 o 
   5   6   5        0.89        0.77      2.45 o 
   0   0   6     1957.25     1974.03     33.52 o 
   2   0   6      293.21      335.02      5.05 o 
   4   0   6     4609.66     4747.59     42.30 o 
   6   0   6      975.50      993.34      9.89 o 
   8   0   6       42.74       44.67      1.97 o 
  10   0   6      203.88      205.87      4.41 o 
  12   0   6      154.06      147.53      5.88 o 
  14   0   6       77.14      100.18      6.82 o 
   0   1   6     4212.91     4293.24     47.75 o 
   1   1   6      347.34      349.36      4.44 o 
   2   1   6      335.42      332.46      3.80 o 
   3   1   6      290.39      284.68      2.93 o 
   4   1   6       59.69       59.83      1.28 o 
   5   1   6       99.85      114.20      1.86 o 
   6   1   6      102.98      105.89      2.14 o 
   7   1   6      290.38      292.35      3.47 o 
   8   1   6      219.26      222.80      3.52 o 
   9   1   6       88.06       82.29      2.52 o 
  10   1   6       65.94       59.02      2.59 o 
  11   1   6      134.91      133.96      5.25 o 
  12   1   6      129.85      127.69      3.58 o 
  13   1   6       75.99       80.99      3.59 o 
  14   1   6       73.58       81.35      4.40 o 
  15   1   6       41.11       42.01      6.33 o 
  16   1   6       15.85       27.84      3.79 o 
   0   2   6     2936.78     3089.43     35.75 o 
   1   2   6       77.22       70.95      2.02 o 
   2   2   6      341.67      376.95      3.82 o 
   3   2   6      190.72      200.37      2.31 o 
   4   2   6      121.19      125.44      2.14 o 
   5   2   6      154.00      144.39      2.36 o 
   6   2   6      148.46      142.41      2.42 o 
   7   2   6       53.99       50.62      1.83 o 
   8   2   6      137.96      141.15      2.92 o 
   9   2   6       43.85       40.90      2.39 o 
  10   2   6      414.58      395.04      6.96 o 
  11   2   6       83.89       82.91      4.02 o 
  12   2   6       42.85       43.68      2.97 o 
  13   2   6        4.09        4.52      1.71 o 
  14   2   6       32.94       27.04      2.77 o 
  15   2   6       31.68       38.59      3.14 o 
   0   3   6      166.99      186.05      4.23 o 
   1   3   6       47.90       42.41      1.65 o 
   2   3   6       68.37       71.61      2.23 o 
   3   3   6       83.29       76.03      1.89 o 
   4   3   6      222.21      223.63      3.26 o 
   5   3   6      186.75      182.38      3.29 o 
   6   3   6       52.27       47.96      2.20 o 
   7   3   6      278.15      260.59      4.95 o 
   8   3   6       46.44       47.98      3.11 o 
   9   3   6      225.71      224.28      4.86 o 
  10   3   6      145.25      130.43      3.87 o 
  11   3   6       46.13       49.97      2.76 o 
  12   3   6       68.92       72.94      3.88 o 
  13   3   6       41.54       38.80      3.28 o 
  14   3   6        5.16        9.85      2.33 o 
   0   4   6       26.19       31.21      2.80 o 
   1   4   6       91.23       90.23      3.69 o 
   2   4   6       57.50       60.87      2.69 o 
   3   4   6      146.45      141.36      4.03 o 
   4   4   6       20.28       15.95      1.59 o 
   5   4   6      110.76      123.00      3.53 o 
   6   4   6      125.42      130.73      3.77 o 
   7   4   6      126.30      121.21      3.74 o 
   8   4   6      102.50      102.83      3.93 o 
   9   4   6       11.26        8.42      1.70 o 
  10   4   6        0.98        1.02      1.50 o 
  11   4   6       14.55       10.61      1.92 o 
  12   4   6       18.14       12.07      2.33 o 
   0   5   6      294.58      295.03      8.59 o 
   1   5   6       24.88       28.02      3.22 o 
   2   5   6        4.95        5.57      1.92 o 
   3   5   6       45.02       43.25      3.23 o 
   4   5   6       31.34       27.44      2.85 o 
   5   5   6        3.12        2.65      1.61 o 
   6   5   6       48.06       43.51      2.76 o 
   7   5   6       12.06       11.63      1.91 o 
   8   5   6       12.36       15.02      2.32 o 
   9   5   6        2.12       -0.23      1.56 o 
   0   6   6       13.24       11.50      3.90 o 
   1   6   6        0.97        1.41      1.69 o 
   2   6   6       25.38       25.06      3.58 o 
   3   6   6       16.77        8.19      3.90 o 
   4   6   6       18.84       15.92      3.13 o 
   2   0   7     3323.56     3272.48     31.38 o 
   4   0   7     3334.55     3426.14     48.82 o 
   6   0   7      271.99      270.48      8.53 o 
   8   0   7      128.53      114.90      3.00 o 
  10   0   7       41.61       41.90      2.24 o 
  12   0   7        7.65       11.70      2.27 o 
  14   0   7       54.99       69.19      5.85 o 
   1   1   7      595.31      575.34      6.44 o 
   2   1   7     2972.02     3058.25     42.87 o 
   3   1   7      898.77      915.09      8.09 o 
   4   1   7      638.70      631.11      7.15 o 
   5   1   7      911.41      957.27      7.15 o 
   6   1   7      602.88      595.85      5.26 o 
   7   1   7      344.43      342.09      4.56 o 
   8   1   7      101.34      107.14      2.47 o 
   9   1   7       46.26       45.88      1.84 o 
  10   1   7      123.03      121.81      2.91 o 
  11   1   7      138.25      136.47      3.64 o 
  12   1   7       79.19       74.23      3.37 o 
  13   1   7       47.44       47.57      4.61 o 
  14   1   7       31.11       29.56      3.69 o 
  15   1   7       29.89       31.22      6.53 o 
   1   2   7      480.20      498.09      7.03 o 
   2   2   7      380.30      423.75      5.49 o 
   3   2   7     1044.62     1068.59      8.31 o 
   4   2   7     1009.26      977.39      9.26 o 
   5   2   7      506.83      523.66      5.03 o 
   6   2   7       18.70       15.61      1.34 o 
   7   2   7      581.56      567.76      6.29 o 
   8   2   7       41.05       38.28      2.38 o 
   9   2   7      165.35      166.69      5.29 o 
  10   2   7       45.80       43.77      2.77 o 
  11   2   7       68.27       63.62      3.30 o 
  12   2   7      127.71      127.46      4.55 o 
  13   2   7        6.37        7.08      1.95 o 
  14   2   7        5.82        8.73      2.11 o 
  15   2   7       56.02       66.87      4.67 o 
   1   3   7       46.60       53.67      2.14 o 
   2   3   7      437.19      425.57      5.63 o 
   3   3   7        2.14        1.40      0.73 o 
   4   3   7      409.86      419.64      5.29 o 
   5   3   7      206.42      203.25      4.45 o 
   6   3   7       30.27       32.70      1.96 o 
   7   3   7      249.78      253.28      5.82 o 
   8   3   7      303.50      316.44      5.67 o 
   9   3   7       21.36       20.55      1.93 o 
  10   3   7       35.72       31.86      2.50 o 
  11   3   7       15.53       14.43      2.14 o 
  12   3   7        1.43       -0.56      2.08 o 
  13   3   7        2.34        3.29      3.01 o 
  14   3   7       19.37       19.27      2.74 o 
   1   4   7      403.84      394.57      7.53 o 
   2   4   7      230.66      234.33      5.08 o 
   3   4   7      146.99      151.66      4.18 o 
   4   4   7       65.02       67.02      2.99 o 
   5   4   7      128.27      123.02      3.57 o 
   6   4   7       59.48       63.15      3.31 o 
   7   4   7       25.88       28.93      2.25 o 
   8   4   7       11.66        7.39      2.34 o 
   9   4   7        3.87        5.37      1.57 o 
  10   4   7        0.34       -2.08      1.39 o 
  11   4   7       20.77       27.02      2.92 o 
  12   4   7       17.56       17.52      2.67 o 
   1   5   7       83.05       94.62      9.36 o 
   2   5   7      207.60      219.00      6.32 o 
   3   5   7       36.10       37.31      3.09 o 
   4   5   7       46.02       53.24      3.65 o 
   5   5   7       37.47       37.60      2.83 o 
   6   5   7       26.21       31.66      2.73 o 
   7   5   7       16.71       14.95      2.30 o 
   8   5   7        0.43        0.34      1.47 o 
   9   5   7       16.84       19.11      2.36 o 
   1   6   7       15.14       26.19      3.72 o 
   2   6   7        1.12        4.87      4.09 o 
   3   6   7       21.66       34.11      6.24 o 
   4   6   7       29.92       31.65      3.98 o 
   0   0   8       12.47       12.08      2.53 o 
   2   0   8     2798.68     2654.60     34.60 o 
   4   0   8     4355.77     4596.62     88.50 o 
   6   0   8      381.71      374.02      6.07 o 
   8   0   8      228.69      230.55      5.00 o 
  10   0   8      146.62      123.61      5.14 o 
  12   0   8      302.00      272.95     15.11 o 
  14   0   8       87.66       96.87      8.38 o 
   0   1   8     1379.44     1298.52     17.36 o 
   1   1   8     1828.03     1833.71     16.32 o 
   2   1   8      268.03      255.58      4.07 o 
   3   1   8     1157.26     1137.15      9.81 o 
   4   1   8      427.68      465.74      7.05 o 
   5   1   8      387.57      367.98      3.95 o 
   6   1   8      436.78      408.96      4.15 o 
   7   1   8       35.13       35.86      1.34 o 
   8   1   8      207.55      200.54      3.39 o 
   9   1   8      125.38      119.58      2.75 o 
  10   1   8      260.13      273.45      5.04 o 
  11   1   8        4.35        4.41      1.27 o 
  12   1   8      115.36      124.67      4.18 o 
  13   1   8        4.91        8.47      1.83 o 
  14   1   8       31.69       30.08      3.69 o 
  15   1   8       20.38       25.76      4.19 o 
   0   2   8     2070.72     2212.78     27.47 o 
   1   2   8       16.08       24.03      1.46 o 
   2   2   8     1261.53     1306.83     12.68 o 
   3   2   8     1514.44     1489.16     16.69 o 
   4   2   8      792.06      765.24      7.42 o 
   5   2   8      460.20      448.45      6.56 o 
   6   2   8      121.90      122.36      3.07 o 
   7   2   8        2.62        2.84      1.15 o 
   8   2   8      190.40      192.77      4.10 o 
   9   2   8      119.93      112.18      3.88 o 
  10   2   8       22.23       19.49      2.16 o 
  11   2   8       58.34       60.47      3.21 o 
  12   2   8       46.41       46.78      3.12 o 
  13   2   8       16.82       19.80      2.40 o 
  14   2   8        6.10        7.12      2.06 o 
  15   2   8       22.13       22.81      2.85 o 
   0   3   8        8.00        6.56      1.54 o 
   1   3   8        7.94        8.64      1.72 o 
   2   3   8      173.47      177.24      4.72 o 
   3   3   8       37.07       35.23      2.25 o 
   4   3   8       35.25       36.55      2.20 o 
   5   3   8        8.79       10.98      1.37 o 
   6   3   8     1148.01     1127.72     11.75 o 
   7   3   8       27.70       30.25      1.99 o 
   8   3   8      626.11      591.52      8.28 o 
   9   3   8       82.38       76.28      4.44 o 
  10   3   8        8.51       12.12      2.76 o 
  11   3   8       16.06        9.75      2.67 o 
  12   3   8       13.76       14.78      2.39 o 
  13   3   8       28.63       35.00      3.21 o 
   0   4   8      759.40      723.11     19.49 o 
   1   4   8      305.51      305.33     11.21 o 
   2   4   8      389.09      382.18      6.72 o 
   3   4   8       17.06       19.38      1.91 o 
   4   4   8       75.19       82.49      3.99 o 
   5   4   8       47.78       45.49      2.75 o 
   6   4   8        2.02       -0.22      1.64 o 
   7   4   8      128.55      119.72      3.78 o 
   8   4   8       92.89       95.77      3.52 o 
   9   4   8        9.47       11.31      2.24 o 
  10   4   8       20.67       13.07      2.40 o 
  11   4   8        1.17       -2.32      1.63 o 
  12   4   8       14.37       19.29      2.67 o 
   1   5   8       71.57       72.30      4.88 o 
   2   5   8        4.84        2.74      2.20 o 
   3   5   8        2.73        2.87      2.13 o 
   4   5   8       18.21       20.63      2.69 o 
   5   5   8        1.07       -0.91      1.42 o 
   6   5   8       25.02       25.72      2.54 o 
   7   5   8       18.92       23.27      2.62 o 
   8   5   8        9.13        8.46      2.18 o 
   9   5   8       13.59       16.99      2.51 o 
   0   6   8       43.89       51.46      6.43 o 
   1   6   8        0.48        0.87      3.31 o 
   2   6   8        5.06       10.14      4.68 o 
   3   6   8        6.72        8.77      4.48 o 
   2   0   9     1222.78     1176.53     17.29 o 
   4   0   9      267.72      283.56     10.84 o 
   6   0   9     1483.48     1473.12     15.88 o 
   8   0   9     1010.17     1018.86     12.76 o 
  10   0   9       27.80       27.15      2.91 o 
  12   0   9       64.98       60.23      6.43 o 
  14   0   9       27.29       32.55      5.65 o 
   1   1   9     1604.97     1615.42     14.90 o 
   2   1   9      570.68      606.26      7.19 o 
   3   1   9     1146.63     1137.85     10.06 o 
   4   1   9      823.97      864.63      7.04 o 
   5   1   9        1.29        1.83      0.57 o 
   6   1   9      276.88      266.05      3.43 o 
   7   1   9       18.39       18.03      1.36 o 
   8   1   9      182.25      189.14      3.90 o 
   9   1   9      389.02      375.71      6.09 o 
  10   1   9      172.79      171.49      4.03 o 
  11   1   9        8.92        6.07      1.41 o 
  12   1   9        4.77        8.58      1.76 o 
  13   1   9       28.19       30.71      2.55 o 
  14   1   9       74.82       65.89      5.00 o 
  15   1   9       37.97       46.97      7.21 o 
   1   2   9       91.84       94.36      2.60 o 
   2   2   9      648.30      678.11      8.00 o 
   3   2   9      274.88      272.39      3.96 o 
   4   2   9      216.83      204.01      4.25 o 
   5   2   9       24.16       23.95      1.76 o 
   6   2   9      239.98      227.94      5.23 o 
   7   2   9      292.46      272.98      4.85 o 
   8   2   9       55.34       53.45      2.43 o 
   9   2   9       19.19       19.79      2.08 o 
  10   2   9      176.23      163.73      4.83 o 
  11   2   9        3.72        2.43      2.31 o 
  12   2   9        9.19        7.94      1.97 o 
  13   2   9       14.19       18.41      2.43 o 
  14   2   9        9.56       17.03      2.61 o 
   1   3   9      533.85      518.01      7.09 o 
   2   3   9      110.77      116.27      3.93 o 
   3   3   9      101.70       98.64      3.26 o 
   4   3   9      373.69      363.88      6.50 o 
   5   3   9       79.10       74.94      3.05 o 
   6   3   9      660.66      665.09     11.13 o 
   7   3   9      379.80      374.91      7.09 o 
   8   3   9      357.08      351.43     10.24 o 
   9   3   9       83.29       86.99      3.82 o 
  10   3   9       91.83      104.85      4.22 o 
  11   3   9       10.01       11.87      2.16 o 
  12   3   9       31.44       35.56      3.29 o 
  13   3   9        3.75        5.40      2.23 o 
   1   4   9       69.84       67.74      4.41 o 
   2   4   9      224.60      218.30      5.04 o 
   3   4   9       11.59       12.19      2.23 o 
   4   4   9      377.56      384.60      9.75 o 
   5   4   9       13.10       11.98      2.16 o 
   6   4   9        6.95        9.09      2.33 o 
   7   4   9       89.91       88.93      4.46 o 
   8   4   9        8.96        8.91      2.40 o 
   9   4   9       22.92       25.19      2.65 o 
  10   4   9       86.60       86.75      6.47 o 
  11   4   9       11.53       10.87      2.29 o 
   1   5   9       22.52       25.76      3.41 o 
   2   5   9       39.55       38.79      4.00 o 
   3   5   9       36.90       38.63      4.02 o 
   4   5   9       20.03       25.07      3.51 o 
   5   5   9       12.70       10.95      2.95 o 
   6   5   9       16.19       15.75      2.67 o 
   7   5   9        2.45        5.17      2.87 o 
   8   5   9        1.33        0.87      2.16 o 
   9   5   9       12.13        7.53      2.78 o 
   1   6   9       11.55       13.37      3.16 o 
   2   6   9        1.17        4.48      4.09 o 
   0   0  10     2901.25     2787.77     46.97 o 
   2   0  10      290.02      281.53      4.48 o 
   4   0  10      266.46      288.27      4.79 o 
   6   0  10      738.36      740.63      9.66 o 
   8   0  10       66.13       79.63      3.12 o 
  10   0  10      101.30       99.11      4.96 o 
  12   0  10       92.05       88.10      7.60 o 
  14   0  10       41.59       45.02      6.43 o 
   0   1  10     1402.46     1427.48     19.42 o 
   1   1  10      262.81      296.36      4.86 o 
   2   1  10      202.35      216.23      5.29 o 
   3   1  10      872.57      881.21      8.47 o 
   4   1  10       26.10       28.75      1.49 o 
   5   1  10      170.66      164.94      3.48 o 
   6   1  10      170.23      175.37      3.46 o 
   7   1  10      132.14      133.29      3.08 o 
   8   1  10      165.65      162.77      4.10 o 
   9   1  10       72.68       68.47      2.99 o 
  10   1  10       85.20       89.46      4.02 o 
  11   1  10       18.46       18.47      2.01 o 
  12   1  10       18.87       26.04      3.23 o 
  13   1  10       40.28       36.62      5.36 o 
  14   1  10       72.11       67.63      7.80 o 
  15   1  10        9.09       12.67      5.07 o 
   0   2  10      621.78      641.62     11.12 o 
   1   2  10      142.67      122.32      3.09 o 
   2   2  10      382.70      421.96      6.05 o 
   3   2  10      108.77      118.09      2.69 o 
   4   2  10      109.30      103.23      3.15 o 
   5   2  10       53.32       59.37      2.51 o 
   6   2  10      111.01      110.58      3.42 o 
   7   2  10        3.16        3.96      1.44 o 
   8   2  10       48.28       46.20      2.63 o 
   9   2  10      203.89      195.45      5.09 o 
  10   2  10       95.39       84.73      3.72 o 
  11   2  10       69.20       74.88      3.68 o 
  12   2  10       59.05       53.37      3.40 o 
  13   2  10      104.77      117.26      4.65 o 
  14   2  10      136.23      137.18      5.23 o 
   0   3  10      505.54      488.67     16.76 o 
   1   3  10       33.33       38.59      2.05 o 
   2   3  10      105.67      105.73      3.91 o 
   3   3  10      227.96      232.63      4.92 o 
   4   3  10       44.64       48.32      2.59 o 
   5   3  10      419.40      444.09      7.37 o 
   6   3  10      402.96      370.07      7.96 o 
   7   3  10       17.72       19.26      3.11 o 
   8   3  10      178.48      172.51      5.79 o 
   9   3  10        2.73        0.38      1.46 o 
  10   3  10       14.69       11.82      2.12 o 
  11   3  10       43.57       40.17      3.12 o 
  12   3  10        0.56        0.87      1.78 o 
  13   3  10        9.45       11.23      2.53 o 
   0   4  10      261.27      243.44     11.11 o 
   1   4  10       46.74       48.34      4.00 o 
   2   4  10       28.06       25.30      2.61 o 
   3   4  10       64.17       63.11      3.49 o 
   4   4  10       50.30       48.52      3.32 o 
   5   4  10       21.91       16.53      2.26 o 
   6   4  10      158.91      165.04      5.78 o 
   7   4  10       65.57       68.91      5.45 o 
   8   4  10      121.39      118.29      5.29 o 
   9   4  10       29.48       23.27      3.83 o 
  10   4  10       12.09        8.14      2.51 o 
  11   4  10        6.14        6.10      2.46 o 
   1   5  10        1.77        2.55      2.44 o 
   2   5  10       73.90       66.90      4.94 o 
   3   5  10        6.40        5.85      3.61 o 
   4   5  10       12.37        6.38      2.82 o 
   5   5  10       16.63        8.68      2.94 o 
   6   5  10       33.20       38.87      3.58 o 
   7   5  10        1.93       -0.21      1.91 o 
   8   5  10       31.24       28.91      3.49 o 
   0   6  10       11.33       13.06      4.68 o 
   1   6  10        6.93        6.56      2.68 o 
   2   0  11     1231.68     1231.90     16.52 o 
   4   0  11      503.10      497.30      6.92 o 
   6   0  11      343.57      326.63      6.03 o 
   8   0  11       58.35       62.97      3.77 o 
  10   0  11      224.18      192.21      7.60 o 
  12   0  11       83.85       84.59      7.60 o 
  14   0  11       12.78       18.32      4.87 o 
   1   1  11     1040.23     1086.54     11.49 o 
   2   1  11        6.06        3.51      1.18 o 
   3   1  11      751.68      758.41      7.72 o 
   4   1  11       18.60       18.24      1.33 o 
   5   1  11       16.57       16.01      1.36 o 
   6   1  11      228.92      215.76      3.82 o 
   7   1  11       60.78       63.29      2.70 o 
   8   1  11       83.37       82.82      3.12 o 
   9   1  11       52.91       53.03      2.76 o 
  10   1  11       70.51       67.73      3.15 o 
  11   1  11        6.78       11.39      1.81 o 
  12   1  11       11.59       11.29      2.80 o 
  13   1  11       66.80       81.86      8.38 o 
  14   1  11       14.90       16.57      5.07 o 
  15   1  11        9.86       12.67      5.07 o 
   1   2  11       42.85       42.36      2.12 o 
   2   2  11     1827.63     1808.87     17.26 o 
   3   2  11       65.91       70.05      2.22 o 
   4   2  11      173.93      172.29      4.04 o 
   5   2  11      996.34      954.92     11.31 o 
   6   2  11       64.66       68.90      2.91 o 
   7   2  11      396.79      400.22      6.83 o 
   8   2  11      690.71      665.66      9.44 o 
   9   2  11      135.84      119.92      5.04 o 
  10   2  11       27.80       31.24      3.00 o 
  11   2  11       37.81       44.00      3.66 o 
  12   2  11       29.78       31.94      3.30 o 
  13   2  11        1.38       -1.24      2.03 o 
  14   2  11        0.53        0.38      2.68 o 
   1   3  11      161.20      170.89      6.01 o 
   2   3  11      121.40      120.04      4.69 o 
   3   3  11       66.23       66.63      2.89 o 
   4   3  11      824.70      802.64     10.49 o 
   5   3  11      359.13      347.27      6.58 o 
   6   3  11      174.72      163.59      5.30 o 
   7   3  11        4.82        2.92      2.34 o 
   8   3  11       45.48       42.18      3.32 o 
   9   3  11        9.46        6.87      2.02 o 
  10   3  11       36.37       36.10      3.67 o 
  11   3  11        8.27        7.89      2.43 o 
  12   3  11       59.83       57.81      4.45 o 
  13   3  11       12.34       11.13      3.00 o 
   1   4  11      145.23      139.70      6.40 o 
   2   4  11      138.09      139.59      4.92 o 
   3   4  11      206.81      217.77      6.15 o 
   4   4  11       72.48       68.64      3.80 o 
   5   4  11       82.62       81.45      7.26 o 
   6   4  11       70.74       65.37      4.03 o 
   7   4  11      101.39      105.21      4.83 o 
   8   4  11        2.88        0.25      1.86 o 
   9   4  11        6.16        5.04      2.26 o 
  10   4  11        4.45        5.06      2.32 o 
  11   4  11       13.08       13.34      2.95 o 
   1   5  11       32.46       28.91      3.60 o 
   2   5  11      233.13      240.18      8.65 o 
   3   5  11      101.34      106.58      6.02 o 
   4   5  11       13.86       19.85      3.44 o 
   5   5  11        0.04        1.56      3.31 o 
   6   5  11       16.30       23.51      3.10 o 
   7   5  11       27.19       31.94      3.90 o 
   8   5  11       29.12       31.48      3.69 o 
   0   0  12      602.99      610.26     15.79 o 
   2   0  12      312.52      334.29      5.31 o 
   4   0  12     1975.26     1979.93     32.68 o 
   6   0  12      677.41      687.87     12.60 o 
   8   0  12      158.44      151.64      5.71 o 
  10   0  12      111.06       86.34      7.02 o 
  12   0  12       21.24       23.78      4.87 o 
  14   0  12       12.16       23.78      5.46 o 
   0   1  12     1878.07     1944.07     25.83 o 
   1   1  12       94.91      105.09      3.52 o 
   2   1  12      105.78       97.56      3.08 o 
   3   1  12      589.19      604.00      6.78 o 
   4   1  12      235.22      251.51      5.18 o 
   5   1  12      222.46      218.93      3.95 o 
   6   1  12        3.41        1.59      1.13 o 
   7   1  12        1.13        1.29      1.22 o 
   8   1  12      475.59      487.00      7.59 o 
   9   1  12       51.22       49.81      2.75 o 
  10   1  12      158.87      145.23      4.35 o 
  11   1  12       17.75       19.64      2.47 o 
  12   1  12        2.42        2.75      1.85 o 
  13   1  12       14.77       17.93      5.07 o 
  14   1  12        0.69        6.43      4.48 o 
   0   2  12      247.56      262.81      6.91 o 
   1   2  12       19.03       22.19      2.48 o 
   2   2  12        6.24       13.49      2.12 o 
   3   2  12      141.36      151.56      3.24 o 
   4   2  12      522.66      509.16      7.53 o 
   5   2  12       59.33       56.10      3.08 o 
   6   2  12      106.25       95.95      3.39 o 
   7   2  12      279.94      270.49      5.62 o 
   8   2  12       31.90       34.40      3.49 o 
   9   2  12       87.82       98.40      3.71 o 
  10   2  12        4.44        3.94      2.05 o 
  11   2  12        3.00       -0.18      1.94 o 
  12   2  12        3.42        3.83      2.20 o 
  13   2  12       11.24       11.34      3.50 o 
  14   2  12        0.40        7.07      3.30 o 
   0   3  12       12.96       10.78      2.05 o 
   1   3  12       38.86       43.48      2.84 o 
   2   3  12       81.74       73.07      3.60 o 
   3   3  12      219.01      206.61      4.81 o 
   4   3  12     1482.81     1401.46     15.42 o 
   5   3  12       45.34       52.43      2.80 o 
   6   3  12        4.56        6.20      1.64 o 
   7   3  12      131.87      118.90      4.75 o 
   8   3  12       57.01       56.52      3.69 o 
   9   3  12       36.14       35.22      4.49 o 
  10   3  12       10.32        5.48      3.12 o 
  11   3  12       16.39       10.26      2.60 o 
  12   3  12       18.76       27.69      5.37 o 
   0   4  12      447.10      434.06     15.59 o 
   1   4  12       18.89       15.85      3.08 o 
   2   4  12       16.54       19.18      2.52 o 
   3   4  12        0.34        0.82      1.43 o 
   4   4  12       39.98       43.35      3.18 o 
   5   4  12      113.30      114.96      6.47 o 
   6   4  12       68.22       69.65      4.09 o 
   7   4  12        0.42        2.02      1.89 o 
   8   4  12       31.36       31.78      3.35 o 
   9   4  12        4.94        5.61      2.35 o 
  10   4  12        7.19        8.16      2.54 o 
   1   5  12        5.30        3.12      3.61 o 
   2   5  12       23.95       30.92      3.74 o 
   3   5  12        4.25        2.82      2.48 o 
   4   5  12       21.82       22.09      3.69 o 
   5   5  12       43.50       46.30      4.97 o 
   6   5  12       36.78       36.60      3.67 o 
   7   5  12       18.40       16.85      3.43 o 
   2   0  13     1988.55     1949.84     27.38 o 
   4   0  13      552.68      552.78     21.63 o 
   6   0  13      211.99      194.24      8.19 o 
   8   0  13       75.70       74.36      4.62 o 
  10   0  13       43.16       33.13      4.87 o 
  12   0  13        6.10        7.02      3.70 o 
  14   0  13       58.76       93.95      8.97 o 
   1   1  13       11.18        9.16      1.51 o 
   2   1  13       12.58       13.75      1.62 o 
   3   1  13       41.81       44.59      1.88 o 
   4   1  13      384.08      367.53      5.23 o 
   5   1  13      302.60      301.37      4.76 o 
   6   1  13        9.77       12.85      1.43 o 
   7   1  13      389.39      365.75      6.34 o 
   8   1  13       47.07       46.58      2.62 o 
   9   1  13      275.81      239.42      6.59 o 
  10   1  13       44.13       32.60      2.96 o 
  11   1  13        5.94        4.55      1.86 o 
  12   1  13        8.92        6.53      2.16 o 
  13   1  13        1.67        6.82      4.09 o 
  14   1  13       55.98       57.89      7.60 o 
   1   2  13      301.48      291.54      5.36 o 
   2   2  13      242.29      242.23      5.42 o 
   3   2  13       56.01       59.05      2.22 o 
   4   2  13      106.52       97.85      3.22 o 
   5   2  13      189.04      180.32      4.44 o 
   6   2  13      350.54      350.87      6.48 o 
   7   2  13      263.41      261.56      5.64 o 
   8   2  13      245.93      229.59      8.32 o 
   9   2  13       67.18       74.71      3.67 o 
  10   2  13       87.42       80.09      4.60 o 
  11   2  13        0.12       -0.62      1.94 o 
  12   2  13       16.40       17.57      3.58 o 
  13   2  13        9.65       11.55      3.51 o 
   1   3  13       41.28       40.25      3.15 o 
   2   3  13       36.23       37.39      5.24 o 
   3   3  13        9.20       12.20      1.77 o 
   4   3  13        2.18        1.34      1.38 o 
   5   3  13       76.86       76.87      3.36 o 
   6   3  13       76.93       76.80      3.41 o 
   7   3  13       74.14       79.50      4.12 o 
   8   3  13       11.39       12.24      2.42 o 
   9   3  13       26.80       23.83      2.87 o 
  10   3  13       39.98       43.75      6.59 o 
  11   3  13       64.14       72.59      4.63 o 
  12   3  13       23.87       26.65      3.59 o 
   1   4  13       57.36       55.35      4.75 o 
   2   4  13       49.05       50.73      3.49 o 
   3   4  13      130.29      129.84      4.31 o 
   4   4  13       26.48       25.59      4.99 o 
   5   4  13       20.75       17.58      2.54 o 
   6   4  13      126.93      131.72      7.22 o 
   7   4  13       23.49       20.69      3.12 o 
   8   4  13       13.33       12.43      2.50 o 
   9   4  13       23.54       24.56      5.28 o 
  10   4  13       54.92       57.92      4.43 o 
   1   5  13       12.26       15.51      3.31 o 
   2   5  13       26.41       25.24      3.60 o 
   3   5  13        3.14       -0.19      2.63 o 
   4   5  13        1.02        1.92      2.34 o 
   5   5  13        0.52        4.66      2.90 o 
   6   5  13        0.16       -2.34      2.48 o 
   7   5  13        3.92        3.73      2.35 o 
   0   0  14      262.59      219.47      9.55 o 
   2   0  14      353.49      354.44      8.68 o 
   4   0  14       50.44       54.40      3.86 o 
   6   0  14       46.17       41.27      3.51 o 
   8   0  14      289.28      263.15      7.99 o 
  10   0  14       23.56       23.00      4.68 o 
  12   0  14       32.37       30.80      5.26 o 
  14   0  14        6.62        4.87      4.09 o 
   0   1  14       35.58       33.05      3.08 o 
   1   1  14       37.85       37.27      2.33 o 
   2   1  14      275.33      270.58      5.31 o 
   3   1  14       17.22       22.97      1.58 o 
   4   1  14      384.88      382.95      6.70 o 
   5   1  14       81.25       88.14      2.79 o 
   6   1  14      214.48      205.40      4.09 o 
   7   1  14       85.19       85.60      4.05 o 
   8   1  14       72.94       65.47      4.83 o 
   9   1  14       40.13       45.18      3.39 o 
  10   1  14        6.52        4.33      1.95 o 
  11   1  14       17.22       18.14      2.54 o 
  12   1  14       18.91       18.35      2.66 o 
  13   1  14        0.78        1.17      3.70 o 
  14   1  14       15.52       24.17      5.85 o 
   0   2  14       24.52       23.73      2.76 o 
   1   2  14      107.19      111.55      3.49 o 
   2   2  14      283.64      271.65      5.35 o 
   3   2  14      191.78      200.58      4.17 o 
   4   2  14       51.02       54.17      2.65 o 
   5   2  14      139.58      130.27      3.95 o 
   6   2  14       69.83       70.92      3.12 o 
   7   2  14       16.86       16.41      2.00 o 
   8   2  14       14.71       16.00      1.99 o 
   9   2  14        5.92        6.07      1.70 o 
  10   2  14       46.47       48.46      3.63 o 
  11   2  14        1.23        1.89      2.33 o 
  12   2  14        5.46        8.94      3.30 o 
  13   2  14       13.24       18.11      3.85 o 
   0   3  14      151.17      133.20      5.62 o 
   1   3  14       11.73       13.89      2.22 o 
   2   3  14      212.76      206.37      6.03 o 
   3   3  14      188.66      177.22      4.68 o 
   4   3  14       29.31       30.54      2.42 o 
   5   3  14       87.29       78.89      3.45 o 
   6   3  14        9.58       11.35      1.86 o 
   7   3  14       89.99       97.84      5.05 o 
   8   3  14        3.16        2.96      1.94 o 
   9   3  14        1.53        0.19      1.75 o 
  10   3  14       41.92       41.46      3.68 o 
  11   3  14        1.88        1.85      2.41 o 
  12   3  14       35.61       53.07      4.35 o 
   0   4  14      125.87      122.01      9.36 o 
   1   4  14        7.06        3.05      2.96 o 
   2   4  14       29.49       26.30      4.09 o 
   3   4  14       52.82       55.34      3.17 o 
   4   4  14       64.22       61.00      3.77 o 
   5   4  14       46.35       53.24      3.72 o 
   6   4  14        0.87        0.72      1.77 o 
   7   4  14        3.45        5.87      2.15 o 
   8   4  14       29.89       34.24      3.59 o 
   9   4  14       81.31       81.84      5.06 o 
  10   4  14        3.40        5.24      2.47 o 
   0   5  14       48.90       52.04      7.41 o 
   1   5  14        0.97        3.78      4.78 o 
   2   5  14        6.83        3.87      2.48 o 
   3   5  14       39.81       42.20      5.65 o 
   4   5  14       17.65       16.32      4.58 o 
   5   5  14       23.23       17.67      3.65 o 
   6   5  14        1.65       -3.65      2.44 o 
   2   0  15      589.44      573.60     11.85 o 
   4   0  15       49.60       52.14      3.86 o 
   6   0  15       58.53       53.96      4.06 o 
   8   0  15      151.68      144.80      6.26 o 
  10   0  15       18.50       21.83      4.68 o 
  12   0  15       71.07       81.08      7.99 o 
  14   0  15       32.48       23.00      5.65 o 
   1   1  15      123.34      125.20      3.87 o 
   2   1  15      155.68      153.90      6.58 o 
   3   1  15       54.67       53.80      2.19 o 
   4   1  15       12.71       13.34      1.48 o 
   5   1  15      385.04      385.32      5.70 o 
   6   1  15      104.76      108.01      3.76 o 
   7   1  15      357.84      348.78      9.99 o 
   8   1  15       10.92        9.56      2.13 o 
   9   1  15       99.66       96.37      4.53 o 
  10   1  15       26.14       28.61      3.07 o 
  11   1  15        0.50        2.63      1.91 o 
  12   1  15       38.45       36.97      5.36 o 
  13   1  15       20.10       22.41      5.46 o 
   1   2  15       97.11       96.29      3.44 o 
   2   2  15      137.11      129.91      3.95 o 
   3   2  15      511.58      465.47      6.44 o 
   4   2  15      110.45      110.04      3.65 o 
   5   2  15       24.80       24.51      2.12 o 
   6   2  15      266.31      244.53      5.57 o 
   7   2  15      117.16      112.11      3.92 o 
   8   2  15      202.46      205.63      5.27 o 
   9   2  15       35.32       36.32      3.20 o 
  10   2  15       14.56       12.79      3.17 o 
  11   2  15        6.91        8.35      3.16 o 
  12   2  15       28.34       30.19      4.54 o 
  13   2  15        5.10        1.07      3.22 o 
   1   3  15        3.90        4.19      1.76 o 
   2   3  15       91.33       84.76      5.47 o 
   3   3  15      137.72      138.83      5.75 o 
   4   3  15      164.73      175.03      4.82 o 
   5   3  15       58.33       60.09      3.16 o 
   6   3  15       47.36       40.82      2.79 o 
   7   3  15       96.99      100.53      4.58 o 
   8   3  15        4.04        1.65      1.85 o 
   9   3  15        4.51       -0.16      1.79 o 
  10   3  15       58.06       66.08      5.65 o 
  11   3  15        3.94        5.39      3.43 o 
   1   4  15       23.34       23.97      4.06 o 
   2   4  15        2.32        4.17      2.73 o 
   3   4  15       45.06       40.74      3.38 o 
   4   4  15       68.93       77.36      4.20 o 
   5   4  15       22.27       21.67      2.72 o 
   6   4  15       22.64       17.15      2.72 o 
   7   4  15       58.41       59.54      5.40 o 
   8   4  15       11.45       10.15      2.63 o 
   9   4  15       16.67       11.93      6.44 o 
   1   5  15       39.47       42.17      4.43 o 
   2   5  15       27.56       28.57      4.07 o 
   3   5  15        0.43       -0.09      2.18 o 
   4   5  15       56.85       59.39      5.20 o 
   5   5  15       49.17       55.10      6.53 o 
   0   0  16      375.58      356.10     12.86 o 
   2   0  16      581.76      586.19     12.40 o 
   4   0  16      524.53      517.35     11.57 o 
   6   0  16       76.78       76.69      4.75 o 
   8   0  16      115.07       95.61      5.38 o 
  10   0  16        1.56        4.87      3.31 o 
  12   0  16       15.86       24.75      5.46 o 
   0   1  16      214.37      207.68     10.33 o 
   1   1  16        5.49        8.30      2.36 o 
   2   1  16       63.89       64.75      4.08 o 
   3   1  16      405.51      398.77      8.30 o 
   4   1  16       85.07       77.23      3.38 o 
   5   1  16      134.74      122.66      4.92 o 
   6   1  16      487.30      481.53      9.64 o 
   7   1  16        8.65       10.92      2.24 o 
   8   1  16      247.89      232.54     10.56 o 
   9   1  16        0.02        1.72      2.47 o 
  10   1  16       23.28       27.38      3.38 o 
  11   1  16        7.68        8.35      2.28 o 
  12   1  16        7.74       19.75      3.50 o 
  13   1  16       32.87       44.24      7.21 o 
   0   2  16      153.41      167.10      6.32 o 
   1   2  16      112.47      109.04      3.74 o 
   2   2  16      218.24      222.33      5.14 o 
   3   2  16       15.94       14.71      1.73 o 
   4   2  16      123.08      105.63      3.65 o 
   5   2  16      498.42      482.57      7.95 o 
   6   2  16       52.06       58.24      2.99 o 
   7   2  16       63.80       60.94      3.17 o 
   8   2  16       37.71       40.10      3.62 o 
   9   2  16        2.35        1.53      2.26 o 
  10   2  16       14.38        9.16      2.89 o 
  11   2  16       17.20       16.52      3.80 o 
  12   2  16        2.81        3.23      4.19 o 
   0   3  16      206.19      177.17     10.53 o 
   1   3  16       60.62       67.66      3.84 o 
   2   3  16      147.67      137.25      5.29 o 
   3   3  16       53.76       49.72      2.88 o 
   4   3  16       30.35       28.05      2.42 o 
   5   3  16        9.68       10.84      1.91 o 
   6   3  16      149.89      139.22      4.60 o 
   7   3  16       38.79       37.33      3.29 o 
   8   3  16        7.13        4.52      2.09 o 
   9   3  16        2.82        1.62      2.01 o 
  10   3  16       42.95       52.08      5.23 o 
  11   3  16        4.58        2.23      4.97 o 
   0   4  16        5.75        7.80      4.87 o 
   1   4  16        5.78        6.33      3.45 o 
   2   4  16       52.14       53.38      3.99 o 
   3   4  16      134.17      114.91      5.10 o 
   4   4  16       73.40       74.31      4.17 o 
   5   4  16        6.21        0.09      1.79 o 
   6   4  16       51.86       54.70      3.97 o 
   7   4  16       85.92       81.99      4.82 o 
   8   4  16       78.10       91.26      5.24 o 
   9   4  16       22.36       22.58      3.38 o 
   0   5  16       47.97       36.06      7.41 o 
   1   5  16        4.23        6.92      8.58 o 
   2   5  16       11.45       17.83      6.24 o 
   3   5  16       60.79       64.29      5.38 o 
   4   5  16       21.44       20.39      3.78 o 
   2   0  17      914.06      883.98     16.76 o 
   4   0  17       39.68       40.72      3.93 o 
   6   0  17      200.97      201.64      7.44 o 
   8   0  17      309.03      320.04     12.77 o 
  10   0  17       45.83       52.43      6.43 o 
  12   0  17        8.12       12.67      4.68 o 
   1   1  17       44.01       45.60      2.86 o 
   2   1  17      141.68      144.86      4.59 o 
   3   1  17      112.83      111.40      4.05 o 
   4   1  17      562.31      544.63      8.68 o 
   5   1  17      174.11      165.81      4.74 o 
   6   1  17      214.78      213.60      6.38 o 
   7   1  17       20.15       22.84      2.77 o 
   8   1  17       33.49       37.96      3.30 o 
   9   1  17       92.86       90.08      4.68 o 
  10   1  17      177.10      168.48      6.22 o 
  11   1  17        3.06        6.15      2.32 o 
  12   1  17       33.30       39.33     10.72 o 
  13   1  17       23.12       37.23      6.63 o 
   1   2  17      116.27      117.86      4.11 o 
   2   2  17      238.01      229.51      6.86 o 
   3   2  17        9.53        6.01      1.54 o 
   4   2  17        2.26        2.13      1.35 o 
   5   2  17      103.46      103.22      3.78 o 
   6   2  17       38.18       41.06      3.40 o 
   7   2  17      259.63      257.92      7.39 o 
   8   2  17       80.11       85.89      4.58 o 
   9   2  17       12.44        9.43      3.33 o 
  10   2  17       52.57       55.67      4.01 o 
  11   2  17        6.56        8.39      4.39 o 
  12   2  17        4.88        6.95      3.36 o 
   1   3  17       52.04       42.57      3.37 o 
   2   3  17      291.20      265.71      7.33 o 
   3   3  17       15.66       12.46      1.90 o 
   4   3  17        0.64        1.91      1.94 o 
   5   3  17       96.28       86.43      4.08 o 
   6   3  17       38.58       39.02      2.89 o 
   7   3  17        2.47        2.83      2.05 o 
   8   3  17       54.21       60.03      4.01 o 
   9   3  17        2.44        3.98      2.73 o 
  10   3  17       24.82       34.82      4.78 o 
   1   4  17       25.55       15.27      4.06 o 
   2   4  17       10.74       14.53      2.64 o 
   3   4  17       41.07       39.83      3.58 o 
   4   4  17       31.42       32.55      3.72 o 
   5   4  17       17.59       16.31      2.86 o 
   6   4  17        1.99       -0.52      1.91 o 
   7   4  17       31.18       29.99      5.20 o 
   8   4  17       33.96       32.60      3.64 o 
   1   5  17       17.36       21.03      3.63 o 
   2   5  17       55.61       64.19      5.38 o 
   3   5  17        9.13        9.86      3.24 o 
   0   0  18     1330.28     1195.56     28.85 o 
   2   0  18      378.03      365.77     12.86 o 
   4   0  18      123.75      132.00      6.34 o 
   6   0  18      113.21      113.50      5.98 o 
   8   0  18      454.12      445.61     11.77 o 
  10   0  18       56.12       66.07      7.21 o 
  12   0  18       58.04       71.14      8.19 o 
   0   1  18      265.56      268.13      8.59 o 
   1   1  18      146.93      139.92      4.82 o 
   2   1  18       17.07       12.74      3.20 o 
   3   1  18       80.94       81.72      3.62 o 
   4   1  18       22.30       20.80      2.38 o 
   5   1  18      168.46      174.67      5.32 o 
   6   1  18      149.24      149.31      5.61 o 
   7   1  18      108.98      118.40      5.09 o 
   8   1  18       71.95       69.01      4.41 o 
   9   1  18       51.37       54.12      3.92 o 
  10   1  18       17.45       23.54      3.78 o 
  11   1  18        1.73        2.61      2.12 o 
  12   1  18       22.45       27.31      4.06 o 
   0   2  18      136.10      127.66      6.09 o 
   1   2  18       25.30       21.92      2.21 o 
   2   2  18       58.51       59.27      4.64 o 
   3   2  18       14.02       16.11      1.99 o 
   4   2  18      226.65      218.93      7.58 o 
   5   2  18       15.07       13.66      3.36 o 
   6   2  18      104.03      118.01      5.17 o 
   7   2  18       14.29       10.37      3.21 o 
   8   2  18       10.52       11.47      2.47 o 
   9   2  18       15.06       18.29      2.83 o 
  10   2  18       23.82       21.36      3.47 o 
  11   2  18       50.59       59.34      8.58 o 
   0   3  18      315.57      312.63     14.42 o 
   1   3  18       10.28       16.20      2.60 o 
   2   3  18       33.91       27.37      3.11 o 
   3   3  18      134.05      121.74      4.35 o 
   4   3  18       66.54       70.26      3.49 o 
   5   3  18       22.16       21.98      2.39 o 
   6   3  18        1.07        1.21      1.63 o 
   7   3  18       12.60       14.98      2.33 o 
   8   3  18       49.62       61.43      5.41 o 
   9   3  18       20.66       24.28      4.12 o 
  10   3  18        4.99        1.34      5.55 o 
   0   4  18        2.26       -4.87      4.29 o 
   1   4  18        7.33       -0.02      4.68 o 
   2   4  18       57.67       60.12      5.72 o 
   3   4  18       10.56        6.31      2.49 o 
   4   4  18       79.25       70.40      4.51 o 
   5   4  18        8.42       10.54      2.47 o 
   6   4  18       15.42       15.92      2.80 o 
   7   4  18       15.37       12.44      2.83 o 
   2   0  19      768.78      729.62     15.37 o 
   4   0  19     1004.70      964.37     18.19 o 
   6   0  19       95.99       89.40      6.92 o 
   8   0  19      131.98      138.41      6.82 o 
  10   0  19        6.74        7.80      3.90 o 
  12   0  19       17.37       20.27      5.26 o 
   1   1  19      492.08      478.95      8.41 o 
   2   1  19      193.59      198.23      6.47 o 
   3   1  19       96.31       96.06      3.94 o 
   4   1  19       99.43      102.84      4.14 o 
   5   1  19       20.51       20.77      2.41 o 
   6   1  19       53.82       63.70      4.09 o 
   7   1  19      182.99      172.68      6.14 o 
   8   1  19      179.62      183.42      6.53 o 
   9   1  19       42.47       37.12      3.54 o 
  10   1  19       30.15       41.11      3.72 o 
  11   1  19        0.20        5.04      2.62 o 
  12   1  19       15.58       20.47      3.77 o 
   1   2  19       34.71       37.25      2.80 o 
   2   2  19      206.88      203.03      5.36 o 
   3   2  19       15.46       18.57      3.71 o 
   4   2  19       34.16       28.44      3.15 o 
   5   2  19      187.07      159.44      6.06 o 
   6   2  19       10.74       12.00      2.61 o 
   7   2  19       82.75       80.88      4.61 o 
   8   2  19        6.07        5.84      3.63 o 
   9   2  19       53.10       51.10      3.99 o 
  10   2  19        0.35        0.94      2.20 o 
  11   2  19        9.42        7.82      3.46 o 
   1   3  19       71.56       73.28      4.32 o 
   2   3  19        7.36        8.71      2.44 o 
   3   3  19       69.19       83.72      3.71 o 
   4   3  19       13.47       15.36      2.16 o 
   5   3  19       79.21       81.68      3.78 o 
   6   3  19       22.10       27.47      4.92 o 
   7   3  19        0.24        4.76      2.78 o 
   8   3  19       27.56       34.46      4.49 o 
   9   3  19       43.44       50.37      7.02 o 
   1   4  19        2.00       -4.97      3.45 o 
   2   4  19       51.64       57.48     10.01 o 
   3   4  19       19.90       14.20      3.18 o 
   4   4  19        0.33       -0.52      2.30 o 
   5   4  19       73.81       71.90      4.53 o 
   6   4  19       37.29       40.68      4.12 o 
   0   0  20      120.98      131.56      9.55 o 
   2   0  20      568.14      563.43     13.37 o 
   4   0  20      268.62      264.77      9.16 o 
   6   0  20       12.49       16.23      5.36 o 
   8   0  20       72.86       71.92      7.80 o 
  10   0  20       22.85       26.12      5.46 o 
   0   1  20      368.73      357.76     10.39 o 
   1   1  20       25.71       29.42      3.26 o 
   2   1  20       11.96        9.84      2.11 o 
   3   1  20      110.70       94.88      4.10 o 
   4   1  20      279.94      271.98      6.49 o 
   5   1  20       14.58       14.45      3.81 o 
   6   1  20      237.79      240.08      7.24 o 
   7   1  20        0.88       -1.80      1.62 o 
   8   1  20        4.24        8.66      2.48 o 
   9   1  20       18.12       13.80      2.82 o 
  10   1  20       16.86       14.52      2.92 o 
  11   1  20        7.73        9.97      3.24 o 
   0   2  20       91.19       87.85      5.38 o 
   1   2  20       52.33       51.38      3.10 o 
   2   2  20       22.93       20.61      3.78 o 
   3   2  20      104.73      104.06      5.05 o 
   4   2  20       22.54       23.93      3.10 o 
   5   2  20       23.49       18.70      3.08 o 
   6   2  20       47.03       42.65      4.26 o 
   7   2  20       28.94       37.33      4.85 o 
   8   2  20       41.98       32.36      3.49 o 
   9   2  20        3.75        5.87      2.30 o 
  10   2  20        7.39        7.35      5.11 o 
   0   3  20      157.23      118.50     10.14 o 
   1   3  20        0.30        2.92      3.45 o 
   2   3  20       12.79       16.62      2.22 o 
   3   3  20        5.81        3.26      1.77 o 
   4   3  20       28.57       30.69      4.98 o 
   5   3  20       20.25       23.06      5.66 o 
   6   3  20       37.02       43.15      3.96 o 
   7   3  20        4.08        6.86      2.64 o 
   8   3  20       55.67       63.31      6.63 o 
   0   4  20        6.27       -0.58      5.46 o 
   1   4  20        8.30        6.09      3.93 o 
   2   4  20       15.64       16.92      4.63 o 
   3   4  20        7.16        7.96      2.63 o 
   4   4  20       10.94       10.46      2.83 o 
   5   4  20       70.83       79.63      4.82 o 
   2   0  21      209.16      219.22      8.54 o 
   4   0  21      397.64      412.49     16.18 o 
   6   0  21       17.95       11.27      5.65 o 
   8   0  21       33.53       26.70      5.26 o 
  10   0  21      137.33      123.96     10.14 o 
   1   1  21        0.44        1.99      1.97 o 
   2   1  21      309.15      301.73      6.91 o 
   3   1  21        2.64        2.67      1.93 o 
   4   1  21       59.62       59.72      3.80 o 
   5   1  21       30.40       31.40      3.32 o 
   6   1  21       37.16       36.71      3.58 o 
   7   1  21       38.47       38.44      3.65 o 
   8   1  21       25.04       27.65      3.30 o 
   9   1  21       18.88       14.15      2.88 o 
  10   1  21       15.19       12.90      3.09 o 
   1   2  21       68.22       67.07      3.59 o 
   2   2  21       62.72       55.75      4.18 o 
   3   2  21       11.27        7.79      2.26 o 
   4   2  21       13.98       10.04      2.51 o 
   5   2  21        5.30        9.03      2.58 o 
   6   2  21       18.73       20.80      3.18 o 
   7   2  21        2.37        5.25      2.19 o 
   8   2  21       14.40       13.72      3.97 o 
   9   2  21       10.20       12.17      4.66 o 
   1   3  21       31.55       32.11      5.02 o 
   2   3  21        2.01        7.99      1.78 o 
   3   3  21       11.74       18.16      3.06 o 
   4   3  21       47.61       44.83      4.04 o 
   5   3  21        4.78       10.05      3.10 o 
   6   3  21       79.70       80.79      8.25 o 
   7   3  21        0.67        4.97      2.40 o 
   8   3  21       49.18       55.86     10.04 o 
   1   4  21       21.77       23.15     11.40 o 
   2   4  21       47.18       60.30      7.20 o 
   3   4  21       47.78       58.51      5.34 o 
   4   4  21       12.06        1.95      2.76 o 
   0   0  22      276.99      273.07     13.64 o 
   2   0  22       42.26       50.93      4.82 o 
   4   0  22       40.69       40.72      4.41 o 
   6   0  22       37.72       38.01      4.48 o 
   8   0  22       43.46       59.25      7.41 o 
  10   0  22      313.64      350.44     17.15 o 
   0   1  22       42.97       44.63      4.52 o 
   1   1  22      119.91      114.96      6.04 o 
   2   1  22        5.65        6.22      2.17 o 
   3   1  22       38.33       41.80      3.18 o 
   4   1  22       75.44       81.73      4.12 o 
   5   1  22       28.84       28.11      3.21 o 
   6   1  22        0.21        1.80      2.52 o 
   7   1  22       15.14       20.04      2.96 o 
   8   1  22       20.13       25.74      3.36 o 
   9   1  22       15.38       17.56      3.16 o 
  10   1  22      115.89      132.32     11.99 o 
   0   2  22       75.61       72.60      5.24 o 
   1   2  22       71.67       64.67      3.58 o 
   2   2  22       18.27       19.18      3.04 o 
   3   2  22       73.41       80.65      4.87 o 
   4   2  22       73.89       80.55      4.85 o 
   5   2  22        0.99        0.99      3.62 o 
   6   2  22        0.97        2.47      2.05 o 
   7   2  22       32.54       37.64      3.81 o 
   8   2  22        0.60        3.83      2.33 o 
   9   2  22        0.43        4.59      3.06 o 
   0   3  22       56.10       56.52      8.77 o 
   1   3  22       58.37       61.81     10.53 o 
   2   3  22       38.22       45.22      4.09 o 
   3   3  22       10.48        7.20      4.64 o 
   4   3  22       13.59       13.98      3.17 o 
   5   3  22        4.95        8.72      2.95 o 
   6   3  22        4.44        5.99      2.69 o 
   7   3  22        9.64       13.88      3.02 o 
   0   4  22        6.26       -2.53      6.43 o 
   1   4  22        5.66       -0.20      4.97 o 
   2   4  22       21.32       20.63      3.37 o 
   2   0  23       60.91       59.46      5.30 o 
   4   0  23       14.12       17.33      5.36 o 
   6   0  23       12.27       17.01      6.14 o 
   8   0  23       99.44      107.78      9.55 o 
   1   1  23       23.78       27.17      2.91 o 
   2   1  23       30.31       37.44      3.10 o 
   3   1  23      117.68      119.32      5.81 o 
   4   1  23       13.83       16.06      2.52 o 
   5   1  23       61.39       67.75      4.55 o 
   6   1  23        9.24        9.02      2.63 o 
   7   1  23       19.98       21.20      3.21 o 
   8   1  23       41.94       44.78      4.60 o 
   9   1  23       14.17       11.42      2.87 o 
   1   2  23      100.24      103.76      5.36 o 
   2   2  23       72.12       78.05      7.97 o 
   3   2  23       17.14       18.59      3.47 o 
   4   2  23       17.27       16.95      3.06 o 
   5   2  23       26.81       29.79      4.08 o 
   6   2  23       28.48       31.18      3.69 o 
   7   2  23        9.37       11.68      3.59 o 
   8   2  23       17.84       17.44      3.09 o 
   1   3  23       82.86       98.24     13.16 o 
   2   3  23       19.13       19.30      7.89 o 
   3   3  23        2.40        2.40      4.65 o 
   4   3  23        1.02        3.11      2.42 o 
   5   3  23       20.68       29.02      3.57 o 
   0   0  24      541.92      552.17     20.47 o 
   2   0  24      159.79      169.83      8.20 o 
   4   0  24       20.23       18.98      3.79 o 
   6   0  24       28.18       33.89      6.63 o 
   8   0  24      118.80      135.66     10.91 o 
   0   1  24      151.68      153.05      7.80 o 
   1   1  24      162.21      161.93      5.60 o 
   2   1  24       15.43       21.80      2.75 o 
   3   1  24       47.76       56.80      3.76 o 
   4   1  24       13.60       18.15      3.16 o 
   5   1  24        5.76        7.48      2.72 o 
   6   1  24        3.61        3.47      5.43 o 
   7   1  24        1.33        2.68      2.84 o 
   8   1  24       14.93       22.62      3.40 o 
   0   2  24        4.60        8.73      5.85 o 
   1   2  24       30.64       27.96      3.50 o 
   2   2  24        0.69        1.96      3.03 o 
   3   2  24        1.82        6.36      2.52 o 
   4   2  24        3.39        7.30      2.65 o 
   5   2  24       37.03       46.80      7.25 o 
   6   2  24       12.91       17.51      3.96 o 
   7   2  24        5.36        9.57      2.85 o 
   0   3  24       31.28       41.71      8.77 o 
   1   3  24       34.24       44.29      6.41 o 
   2   3  24        5.24        6.64      5.55 o 
   3   3  24       13.20       22.29      3.97 o 
   4   3  24       19.19       23.37      4.18 o 
   2   0  25       29.17       33.10      4.40 o 
   4   0  25       39.97       44.62      5.09 o 
   6   0  25        7.52        8.65      3.77 o 
   1   1  25        9.23       12.91      2.36 o 
   2   1  25      184.71      195.69      6.19 o 
   3   1  25       22.96       26.40      3.20 o 
   4   1  25       75.39       82.78      5.25 o 
   5   1  25        8.77       12.73      8.24 o 
   6   1  25       13.37       15.29      3.13 o 
   7   1  25        5.73        7.29      2.50 o 
   1   2  25       55.61       60.31      4.65 o 
   2   2  25       33.64       32.51      3.84 o 
   3   2  25       35.46       37.28      3.90 o 
   4   2  25        8.41        5.55      2.76 o 
   5   2  25       48.26       56.24      6.13 o 
   6   2  25       23.04       22.82      4.27 o 
   1   3  25        6.00        4.12      4.68 o 
   0   0  26      206.70      209.72     13.45 o 
   2   0  26       76.88       73.95      6.27 o 
   4   0  26       95.79      117.28      7.43 o 
   6   0  26       34.36       50.09      7.60 o 
   0   1  26       25.45       40.79      5.00 o 
   1   1  26        2.64        5.46      3.21 o 
   2   1  26       77.20       83.91      4.47 o 
   3   1  26       45.88       54.27      3.99 o 
   4   1  26        4.31        2.08      5.96 o 
   5   1  26        0.62        5.00      3.32 o 
   6   1  26        3.81        8.18      8.91 o 
   0   2  26      117.81      145.40     13.06 o 
   1   2  26       89.11       95.94     19.67 o 
   2   2  26       11.25       13.74      5.35 o 
   3   2  26       13.20       16.94      3.73 o 
   4   2  26       14.14        9.74      3.22 o 
   2   0  27       10.51       18.22      4.20 o 
   4   0  27       59.92       82.61     18.32 o 
   1   1  27       66.53       90.19      6.37 o 
   2   1  27        7.51       12.87      2.61 o 
   3   1  27       27.41       38.76      4.13 o 
   4   1  27        3.26        2.92      2.41 o 
   1   2  27        3.33        5.19      6.05 o 
   0   0  28       33.32       41.52      7.21 o 
   2   0  28      134.39      149.18      8.40 o 
   0   1  28       47.59       53.29      5.61 o 
   1   1  28       58.09       56.28      4.03 o 
                                                 
